# Supplementary material for: 2-Chloro-N-(2-methyl­phen­yl)benzamide
Source: Acta Crystallogr Sect E Struct Rep Online. 2012 May 31;68(Pt 6):o1936. doi: 10.1107/S1600536812023902 (PMC3379489; doi:10.1107/S1600536812023902)
Supplement: Supplementary file 1 [file e-68-o1936-sup1.cif]

##############################################################################
#                                                                            #
# This CIF contains the data in a paper accepted for publication in          #
# Acta Crystallographica Section E. It conforms to the requirements of       #
# Notes for Authors for Acta Crystallographica Section E, and has been       #
# peer reviewed under the auspices of the IUCr Commission on Journals.       #
#                                                                            #
# Full details of the Crystallographic Information File format               #
# are given in the paper "The Crystallographic Information File (CIF):       #
# a New Standard Archive File for Crystallography" by S. R. Hall, F. H.      #
# Allen and I. D. Brown [Acta Cryst. (1991), A47, 655-685].                  #
#                                                                            #
# The current version of the core CIF dictionary is obtainable from          #
# ftp://ftp.iucr.org/pub/cif_core.dic.                                       #
#                                                                            #
# Software is freely available for graphical display of the structure(s)     #
# in this CIF. For information consult the CIF software page                 #
# http://www.iucr.org/resources/cif/software.                                #
#                                                                            #
# This file may be used for bona fide research purposes within the           #
# scientific community so long as proper attribution is given to the journal # 
# article from which it was obtained.                                        #
#                                                                            #
##############################################################################
data_I
_audit_creation_method     SHELXL-97
_chemical_name_systematic
;
2-Chloro-<i>N</i>-(2-methylphenyl)benzamide
;
_chemical_name_common     ?
_chemical_formula_moiety     'C14 H12 Cl N O'
_chemical_formula_sum     'C14 H12 Cl N O'
_chemical_formula_weight     245.70
_chemical_melting_point     ?
_symmetry_cell_setting     orthorhombic
_symmetry_space_group_name_H-M     'P n a 21'
_symmetry_space_group_name_Hall     'P 2c -2n'
loop_
    _symmetry_equiv_pos_as_xyz
    'x, y, z'
    '-x, -y, z+1/2'
    '-x+1/2, y+1/2, z+1/2'
    'x+1/2, -y+1/2, z'
_cell_length_a     9.746(3)
_cell_length_b     6.077(3)
_cell_length_c     20.797(7)
_cell_angle_alpha     90.00
_cell_angle_beta     90.00
_cell_angle_gamma     90.00
_cell_volume     1231.8(8)
_cell_formula_units_Z     4
_cell_measurement_reflns_used     2182
_cell_measurement_theta_min     3.49
_cell_measurement_theta_max     25.00
_cell_measurement_temperature     295(2)
_exptl_crystal_description     'plate'
_exptl_crystal_colour     'colourless'
_exptl_crystal_size_max     0.55
_exptl_crystal_size_mid     0.40
_exptl_crystal_size_min     0.25
_exptl_crystal_density_diffrn     1.325
_exptl_crystal_density_method     'not measured'
_exptl_crystal_F_000     512
_exptl_absorpt_coefficient_mu     0.292
_exptl_absorpt_correction_type     analytical
_exptl_absorpt_process_details
;
[CrysAlis RED (Oxford Diffraction, 2009),
based on expressions derived by Clark & Reid (1995)]
;
_exptl_absorpt_correction_T_min     0.865
_exptl_absorpt_correction_T_max     0.921
_diffrn_ambient_temperature     295(2)
_diffrn_radiation_type     MoK\a
_diffrn_radiation_wavelength     0.71073
_diffrn_radiation_source     'fine-focus sealed tube'
_diffrn_radiation_monochromator     graphite
_diffrn_measurement_device_type     'Xcalibur, Ruby, Gemini'
_diffrn_measurement_method     '\w scans'
_diffrn_detector_area_resol_mean     10.434
_diffrn_reflns_number     16249
_diffrn_reflns_av_R_equivalents     0.0966
_diffrn_reflns_av_sigmaI/netI     0.0581
_diffrn_reflns_theta_min     3.49
_diffrn_reflns_theta_max     25.00
_diffrn_reflns_theta_full     25.00
_diffrn_measured_fraction_theta_max     0.999
_diffrn_measured_fraction_theta_full     0.999
_diffrn_reflns_limit_h_min     -11
_diffrn_reflns_limit_h_max     11
_diffrn_reflns_limit_k_min     -7
_diffrn_reflns_limit_k_max     7
_diffrn_reflns_limit_l_min     -24
_diffrn_reflns_limit_l_max     24
_refine_special_details
;
Refinement of <i>F</i>^2^ against ALL reflections. The weighted <i>R</i>-factor
<i>wR</i> and goodness of fit <i>S</i> are based on <i>F</i>^2^, conventional
<i>R</i>-factors <i>R</i> are based on <i>F</i>, with <i>F</i> set to zero for
negative <i>F</i>^2^. The threshold expression of <i>F</i>^2^ >
\s(<i>F</i>^2^) is used only for calculating <i>R</i>-factors(gt) <i>etc</i>.
and is not relevant to the choice of reflections for refinement.
<i>R</i>-factors based on <i>F</i>^2^ are statistically about twice as large
as those based on <i>F</i>, and <i>R</i>- factors based on ALL data will be
even larger.
;
_reflns_number_total     2173
_reflns_number_gt     1369
_reflns_threshold_expression     >2\s(I)
_refine_ls_structure_factor_coef     Fsqd
_refine_ls_matrix_type     full
_refine_ls_R_factor_all     0.1218
_refine_ls_R_factor_gt     0.0680
_refine_ls_wR_factor_gt     0.1280
_refine_ls_wR_factor_ref     0.1474
_refine_ls_goodness_of_fit_ref     1.099
_refine_ls_restrained_S_all     1.099
_refine_ls_number_reflns     2173
_refine_ls_number_parameters     158
_refine_ls_number_restraints     2
_refine_ls_hydrogen_treatment     mixed
_refine_ls_weighting_scheme     calc
_refine_ls_weighting_details
                 'calc w=1/[\s^2^(Fo^2^)+(0.0580P)^2^] where P=(Fo^2^+2Fc^2^)/3'
_atom_sites_solution_hydrogens     geom
_atom_sites_solution_primary     direct
_atom_sites_solution_secondary     difmap
_refine_ls_shift/su_max     0.000
_refine_ls_shift/su_mean     0.000
_refine_diff_density_max     0.216
_refine_diff_density_min     -0.137
_refine_ls_extinction_method     none
_refine_ls_abs_structure_details     'Flack (1983), 1054 Friedel pairs'
_refine_ls_abs_structure_Flack     0.37(13)
loop_
    _atom_type_symbol
    _atom_type_description
    _atom_type_scat_dispersion_real
    _atom_type_scat_dispersion_imag
    _atom_type_scat_source
    'C' 'C' 0.0033 0.0016
                         'International Tables Vol C Tables 4.2.6.8 and 6.1.1.4'
    'H' 'H' 0.0000 0.0000
                         'International Tables Vol C Tables 4.2.6.8 and 6.1.1.4'
    'N' 'N' 0.0061 0.0033
                         'International Tables Vol C Tables 4.2.6.8 and 6.1.1.4'
    'O' 'O' 0.0106 0.0060
                         'International Tables Vol C Tables 4.2.6.8 and 6.1.1.4'
    'Cl' 'Cl' 0.1484 0.1585
                         'International Tables Vol C Tables 4.2.6.8 and 6.1.1.4'
_computing_data_collection     'CrysAlis CCD (Oxford Diffraction, 2009)'
_computing_cell_refinement     'CrysAlis CCD'
_computing_data_reduction     'CrysAlis RED (Oxford Diffraction, 2009)'
_computing_structure_solution     'SHELXS-97 (Sheldrick, 2008)'
_computing_structure_refinement     'SHELXL-97 (Sheldrick, 2008)'
_computing_molecular_graphics     'DIAMOND (Brandenburg, 2002)'
_computing_publication_material
      'SHELXL-97 (Sheldrick, 2008), PLATON (Spek, 2009), WinGX (Farrugia, 1999)'
loop_
    _atom_site_type_symbol
    _atom_site_label
    _atom_site_fract_x
    _atom_site_fract_y
    _atom_site_fract_z
    _atom_site_U_iso_or_equiv
    _atom_site_adp_type
    _atom_site_calc_flag
    _atom_site_refinement_flags
    _atom_site_occupancy
    _atom_site_symmetry_multiplicity
    _atom_site_disorder_assembly
    _atom_site_disorder_group
    C C1 0.5638(4) 0.6837(8) 0.4527(3) 0.0506(12) Uani d . 1 1 . .
    C C2 0.5037(4) 0.5445(10) 0.3997(2) 0.0497(14) Uani d . 1 1 . .
    C C3 0.5364(4) 0.5696(9) 0.3373(3) 0.0596(15) Uani d . 1 1 . .
    C C4 0.4845(7) 0.4319(12) 0.2916(3) 0.0833(19) Uani d . 1 1 . .
    H H4A 0.5099 0.4492 0.2488 0.100 Uiso calc R 1 1 . .
    C C5 0.3941(6) 0.2667(12) 0.3087(5) 0.0850(17) Uani d . 1 1 . .
    H H5A 0.3587 0.1723 0.2777 0.102 Uiso calc R 1 1 . .
    C C6 0.3578(5) 0.2439(10) 0.3713(4) 0.0784(17) Uani d . 1 1 . .
    H H6A 0.2968 0.1338 0.3834 0.094 Uiso calc R 1 1 . .
    C C7 0.4101(4) 0.3811(10) 0.4159(3) 0.0644(16) Uani d . 1 1 . .
    H H7A 0.3830 0.3660 0.4585 0.077 Uiso calc R 1 1 . .
    C C8 0.5196(4) 0.9375(9) 0.5395(3) 0.0552(14) Uani d . 1 1 . .
    C C9 0.4657(5) 0.9069(10) 0.6004(3) 0.0646(16) Uani d . 1 1 . .
    C C10 0.5118(6) 1.0562(13) 0.6480(3) 0.0815(18) Uani d . 1 1 . .
    H H10A 0.4756 1.0470 0.6893 0.098 Uiso calc R 1 1 . .
    C C11 0.6062(7) 1.2098(13) 0.6351(4) 0.096(3) Uani d . 1 1 . .
    H H11A 0.6403 1.2963 0.6684 0.115 Uiso calc R 1 1 . .
    C C12 0.6535(5) 1.2420(9) 0.5735(4) 0.0813(19) Uani d . 1 1 . .
    H H12A 0.7152 1.3549 0.5647 0.098 Uiso calc R 1 1 . .
    C C13 0.6101(4) 1.1096(10) 0.5260(3) 0.0679(17) Uani d . 1 1 . .
    H H13A 0.6402 1.1324 0.4841 0.082 Uiso calc R 1 1 . .
    C C14 0.3642(5) 0.7289(9) 0.6169(3) 0.0664(16) Uani d . 1 1 . .
    H H14C 0.3400 0.7395 0.6615 0.100 Uiso calc R 1 1 . .
    H H14B 0.4044 0.5875 0.6086 0.100 Uiso calc R 1 1 . .
    H H14A 0.2833 0.7461 0.5910 0.100 Uiso calc R 1 1 . .
    N N1 0.4759(4) 0.7929(8) 0.4882(2) 0.0611(12) Uani d D 1 1 . .
    H H1 0.3902(14) 0.785(9) 0.479(3) 0.070(17) Uiso d D 1 1 . .
    O O1 0.6897(3) 0.6844(6) 0.46020(18) 0.0739(11) Uani d . 1 1 . .
    Cl Cl1 0.64973(16) 0.7710(3) 0.31282(10) 0.0971(6) Uani d . 1 1 . .
loop_
    _atom_site_aniso_label
    _atom_site_aniso_U_11
    _atom_site_aniso_U_22
    _atom_site_aniso_U_33
    _atom_site_aniso_U_12
    _atom_site_aniso_U_13
    _atom_site_aniso_U_23
    C1 0.042(2) 0.046(3) 0.063(3) 0.001(2) -0.005(2) -0.001(3)
    C2 0.029(2) 0.071(4) 0.049(3) 0.006(2) -0.002(2) -0.002(2)
    C3 0.044(3) 0.076(4) 0.059(4) 0.006(2) 0.000(3) -0.003(3)
    C4 0.088(4) 0.102(6) 0.060(4) 0.024(4) -0.003(3) -0.011(4)
    C5 0.076(4) 0.082(4) 0.097(5) 0.004(3) -0.012(4) -0.035(4)
    C6 0.064(4) 0.078(5) 0.093(5) -0.010(3) -0.004(3) -0.020(4)
    C7 0.042(3) 0.081(4) 0.070(4) -0.004(2) 0.001(2) -0.004(3)
    C8 0.036(2) 0.063(4) 0.067(4) 0.010(3) -0.011(3) -0.017(3)
    C9 0.054(3) 0.074(4) 0.066(4) 0.020(3) -0.015(3) -0.011(4)
    C10 0.065(3) 0.114(6) 0.065(4) 0.020(4) -0.002(3) -0.010(4)
    C11 0.090(5) 0.104(6) 0.094(6) 0.015(4) -0.028(4) -0.049(5)
    C12 0.061(3) 0.067(4) 0.116(6) 0.001(3) -0.015(3) -0.023(4)
    C13 0.046(3) 0.077(5) 0.080(4) 0.002(3) -0.003(3) -0.006(4)
    C14 0.059(3) 0.069(4) 0.071(4) -0.001(3) -0.006(2) 0.015(3)
    N1 0.039(2) 0.082(3) 0.062(3) 0.002(2) -0.005(2) 0.002(3)
    O1 0.0306(15) 0.100(3) 0.091(2) 0.0024(15) -0.0065(16) -0.020(2)
    Cl1 0.0948(11) 0.1063(14) 0.0900(10) -0.0151(10) 0.0021(11) 0.0281(10)
_geom_special_details
;
All e.s.d.'s (except the e.s.d. in the dihedral angle between two l.s. planes)
are estimated using the full covariance matrix. The cell e.s.d.'s are taken
into account individually in the estimation of e.s.d.'s in distances, angles
and torsion angles; correlations between e.s.d.'s in cell parameters are only
used when they are defined by crystal symmetry. An approximate (isotropic)
treatment of cell e.s.d.'s is used for estimating e.s.d.'s involving l.s.
planes.
;
loop_
    _geom_bond_atom_site_label_1
    _geom_bond_atom_site_label_2
    _geom_bond_site_symmetry_2
    _geom_bond_distance
    _geom_bond_publ_flag
    C1 O1 . 1.237(5) ?
    C1 N1 . 1.311(6) ?
    C1 C2 . 1.507(7) ?
    C2 C3 . 1.346(6) ?
    C2 C7 . 1.389(7) ?
    C3 C4 . 1.364(7) ?
    C3 Cl1 . 1.725(6) ?
    C4 C5 . 1.382(9) ?
    C4 H4A . 0.9300 ?
    C5 C6 . 1.356(11) ?
    C5 H5A . 0.9300 ?
    C6 C7 . 1.347(8) ?
    C6 H6A . 0.9300 ?
    C7 H7A . 0.9300 ?
    C8 C9 . 1.384(7) ?
    C8 C13 . 1.396(7) ?
    C8 N1 . 1.446(6) ?
    C9 C10 . 1.416(8) ?
    C9 C14 . 1.506(8) ?
    C10 C11 . 1.337(10) ?
    C10 H10A . 0.9300 ?
    C11 C12 . 1.377(10) ?
    C11 H11A . 0.9300 ?
    C12 C13 . 1.342(8) ?
    C12 H12A . 0.9300 ?
    C13 H13A . 0.9300 ?
    C14 H14C . 0.9600 ?
    C14 H14B . 0.9600 ?
    C14 H14A . 0.9600 ?
    N1 H1 . 0.861(2) ?
loop_
    _geom_angle_atom_site_label_1
    _geom_angle_atom_site_label_2
    _geom_angle_atom_site_label_3
    _geom_angle_site_symmetry_1
    _geom_angle_site_symmetry_3
    _geom_angle
    _geom_angle_publ_flag
    O1 C1 N1 . . 125.1(4) ?
    O1 C1 C2 . . 118.7(4) ?
    N1 C1 C2 . . 116.2(4) ?
    C3 C2 C7 . . 118.0(5) ?
    C3 C2 C1 . . 123.3(5) ?
    C7 C2 C1 . . 118.7(5) ?
    C2 C3 C4 . . 121.0(5) ?
    C2 C3 Cl1 . . 121.1(4) ?
    C4 C3 Cl1 . . 117.9(5) ?
    C3 C4 C5 . . 120.2(6) ?
    C3 C4 H4A . . 119.9 ?
    C5 C4 H4A . . 119.9 ?
    C6 C5 C4 . . 119.2(7) ?
    C6 C5 H5A . . 120.4 ?
    C4 C5 H5A . . 120.4 ?
    C7 C6 C5 . . 119.9(6) ?
    C7 C6 H6A . . 120.1 ?
    C5 C6 H6A . . 120.1 ?
    C6 C7 C2 . . 121.6(6) ?
    C6 C7 H7A . . 119.2 ?
    C2 C7 H7A . . 119.2 ?
    C9 C8 C13 . . 121.6(5) ?
    C9 C8 N1 . . 118.8(5) ?
    C13 C8 N1 . . 119.6(5) ?
    C8 C9 C10 . . 115.7(6) ?
    C8 C9 C14 . . 123.7(5) ?
    C10 C9 C14 . . 120.6(5) ?
    C11 C10 C9 . . 121.7(6) ?
    C11 C10 H10A . . 119.2 ?
    C9 C10 H10A . . 119.2 ?
    C10 C11 C12 . . 121.1(7) ?
    C10 C11 H11A . . 119.5 ?
    C12 C11 H11A . . 119.5 ?
    C13 C12 C11 . . 119.6(6) ?
    C13 C12 H12A . . 120.2 ?
    C11 C12 H12A . . 120.2 ?
    C12 C13 C8 . . 120.1(6) ?
    C12 C13 H13A . . 120.0 ?
    C8 C13 H13A . . 120.0 ?
    C9 C14 H14C . . 109.5 ?
    C9 C14 H14B . . 109.5 ?
    H14C C14 H14B . . 109.5 ?
    C9 C14 H14A . . 109.5 ?
    H14C C14 H14A . . 109.5 ?
    H14B C14 H14A . . 109.5 ?
    C1 N1 C8 . . 122.0(4) ?
    C1 N1 H1 . . 118(4) ?
    C8 N1 H1 . . 120(4) ?
loop_
    _geom_torsion_atom_site_label_1
    _geom_torsion_atom_site_label_2
    _geom_torsion_atom_site_label_3
    _geom_torsion_atom_site_label_4
    _geom_torsion_site_symmetry_1
    _geom_torsion_site_symmetry_2
    _geom_torsion_site_symmetry_3
    _geom_torsion_site_symmetry_4
    _geom_torsion
    _geom_torsion_publ_flag
    O1 C1 C2 C3 . . . . -59.1(7) ?
    N1 C1 C2 C3 . . . . 122.1(5) ?
    O1 C1 C2 C7 . . . . 120.7(5) ?
    N1 C1 C2 C7 . . . . -58.2(6) ?
    C7 C2 C3 C4 . . . . -3.2(8) ?
    C1 C2 C3 C4 . . . . 176.6(4) ?
    C7 C2 C3 Cl1 . . . . 179.0(4) ?
    C1 C2 C3 Cl1 . . . . -1.2(7) ?
    C2 C3 C4 C5 . . . . 1.6(8) ?
    Cl1 C3 C4 C5 . . . . 179.5(5) ?
    C3 C4 C5 C6 . . . . 0.2(9) ?
    C4 C5 C6 C7 . . . . -0.3(9) ?
    C5 C6 C7 C2 . . . . -1.4(9) ?
    C3 C2 C7 C6 . . . . 3.1(8) ?
    C1 C2 C7 C6 . . . . -176.7(5) ?
    C13 C8 C9 C10 . . . . -2.0(7) ?
    N1 C8 C9 C10 . . . . -179.2(4) ?
    C13 C8 C9 C14 . . . . 177.8(5) ?
    N1 C8 C9 C14 . . . . 0.6(7) ?
    C8 C9 C10 C11 . . . . -2.9(9) ?
    C14 C9 C10 C11 . . . . 177.2(6) ?
    C9 C10 C11 C12 . . . . 5.8(10) ?
    C10 C11 C12 C13 . . . . -3.6(10) ?
    C11 C12 C13 C8 . . . . -1.3(8) ?
    C9 C8 C13 C12 . . . . 4.2(8) ?
    N1 C8 C13 C12 . . . . -178.7(4) ?
    O1 C1 N1 C8 . . . . 3.0(7) ?
    C2 C1 N1 C8 . . . . -178.3(5) ?
    C9 C8 N1 C1 . . . . -126.3(5) ?
    C13 C8 N1 C1 . . . . 56.4(6) ?
loop_
    _geom_hbond_atom_site_label_D
    _geom_hbond_atom_site_label_H
    _geom_hbond_atom_site_label_A
    _geom_hbond_site_symmetry_A
    _geom_hbond_distance_DH
    _geom_hbond_distance_HA
    _geom_hbond_distance_DA
    _geom_hbond_angle_DHA
    N1 H1 O1 4_465 0.861(2) 2.000(10) 2.853(5) 171(5)
_iucr_refine_instructions_details
;
TITL  Pna21 B95
CELL  0.71073  9.74634  6.07730 20.79679 90.00000 90.00000 90.00000
ZERR 4  0.00304  0.00257  0.00716  0.00000  0.00000  0.00000
LATT -1
SYMM -X, -Y, Z+ 0.50000
SYMM -X+ 0.50000, Y+ 0.50000, Z+ 0.50000
SYMM X+ 0.50000, -Y+ 0.50000, Z
SFAC C H N O CL
UNIT 56 48 4 4 4
L.S. 10
ACTA 50
MERG 2
SHEL 6.0 0.84
MORE 2
LIST 4
BOND
BOND $H
PLAN  -20
DFIX  0.860   0.0020 H1 N1
FMAP 2
EQIV $1 -0.5 + X,1.5-Y, Z
HTAB
HTAB N1 O1_$1
CONF
ACTA 50
WGHT    0.058000
FVAR       0.92275
C1    1    0.563736    0.683591    0.452625    11.00000    0.04167    0.04663 =
         0.06351   -0.00092   -0.00483    0.00145
C2    1    0.503861    0.544612    0.399700    11.00000    0.02946    0.07091 =
         0.04923   -0.00215   -0.00180    0.00551
C3    1    0.536386    0.569811    0.337254    11.00000    0.04546    0.07598 =
         0.05785   -0.00287   -0.00106    0.00599
C4    1    0.484551    0.431907    0.291594    11.00000    0.08867    0.10217 =
         0.06023   -0.01090   -0.00363    0.02465
AFIX  43
H4A   2    0.510046    0.449065    0.248794    11.00000   -1.20000
AFIX   0
C5    1    0.394169    0.266594    0.308753    11.00000    0.07628    0.08196 =
         0.09826   -0.03498   -0.01262    0.00374
AFIX  43
H5A   2    0.358788    0.172101    0.277732    11.00000   -1.20000
AFIX   0
C6    1    0.357733    0.243866    0.371324    11.00000    0.06496    0.07825 =
         0.09220   -0.01950   -0.00412   -0.01005
AFIX  43
H6A   2    0.296731    0.133792    0.383479    11.00000   -1.20000
AFIX   0
C7    1    0.410192    0.381281    0.415840    11.00000    0.04246    0.08122 =
         0.07113   -0.00417    0.00107   -0.00352
AFIX  43
H7A   2    0.383000    0.366425    0.458484    11.00000   -1.20000
AFIX   0
C8    1    0.519676    0.937556    0.539492    11.00000    0.03584    0.06305 =
         0.06733   -0.01697   -0.01066    0.01054
C9    1    0.465782    0.907080    0.600352    11.00000    0.05368    0.07433 =
         0.06630   -0.01183   -0.01419    0.01964
C10   1    0.511865    1.055985    0.648011    11.00000    0.06522    0.11426 =
         0.06511   -0.00965   -0.00209    0.02045
AFIX  43
H10A  2    0.475616    1.046672    0.689288    11.00000   -1.20000
AFIX   0
C11   1    0.606182    1.209742    0.635239    11.00000    0.09003    0.10471 =
         0.09192   -0.04969   -0.02766    0.01613
AFIX  43
H11A  2    0.640367    1.296110    0.668497    11.00000   -1.20000
AFIX   0
C12   1    0.653402    1.241998    0.573543    11.00000    0.06139    0.06685 =
         0.11588   -0.02345   -0.01636    0.00114
AFIX  43
H12A  2    0.715082    1.354923    0.564869    11.00000   -1.20000
AFIX   0
C13   1    0.610080    1.109851    0.525964    11.00000    0.04646    0.07654 =
         0.08080   -0.00555   -0.00232    0.00143
AFIX  43
H13A  2    0.640196    1.132958    0.484072    11.00000   -1.20000
AFIX   0
C14   1    0.364165    0.728838    0.616839    11.00000    0.05846    0.06927 =
         0.07212    0.01536   -0.00648   -0.00145
AFIX  33
H14C  2    0.339961    0.739414    0.661477    11.00000   -1.50000
H14B  2    0.404489    0.587509    0.608588    11.00000   -1.50000
H14A  2    0.283325    0.746066    0.590951    11.00000   -1.50000
AFIX   0
N1    3    0.475938    0.792785    0.488168    11.00000    0.03954    0.08117 =
         0.06302    0.00152   -0.00476    0.00188
H1    2    0.390227    0.784888    0.478487    11.00000    0.07179
O1    4    0.689671    0.684413    0.460197    11.00000    0.03107    0.09949 =
         0.09136   -0.02000   -0.00676    0.00252
CL1   5    0.649732    0.770992    0.312817    11.00000    0.09486    0.10652 =
         0.09004    0.02803    0.00223   -0.01503
HKLF 4
REM   Pna21 B95
REM R1 =  0.0622 for   1329 Fo > 4sig(Fo)  and  0.1035 for all   1946 data
REM    158 parameters refined using      2 restraints
END
WGHT      0.0566      0.0000
REM Highest difference peak  0.216,  deepest hole -0.151,  1-sigma level  0.041
Q1    1   0.3273  0.8157  0.4776  11.00000  0.05    0.22
Q2    1   0.3945  0.7150  0.5728  11.00000  0.05    0.18
Q3    1   0.3145  0.6301  0.4775  11.00000  0.05    0.16
Q4    1   0.6382  0.8166  0.3713  11.00000  0.05    0.15
Q5    1   0.6028  1.2455  0.5495  11.00000  0.05    0.15
Q6    1   0.6471  0.8178  0.2549  11.00000  0.05    0.14
Q7    1   0.3533  0.6406  0.6359  11.00000  0.05    0.14
Q8    1   0.6620  1.2105  0.6419  11.00000  0.05    0.14
Q9    1   0.5437  0.7675  0.3140  11.00000  0.05    0.13
Q10   1   0.2835  0.7050  0.4595  11.00000  0.05    0.13
Q11   1   0.6334  0.6667  0.2593  11.00000  0.05    0.13
Q12   1   0.5300  0.4962  0.2617  11.00000  0.05    0.13
Q13   1   0.4339  0.7620  0.4388  11.00000  0.05    0.13
Q14   1   0.4399  0.2964  0.2520  11.00000  0.05    0.13
Q15   1   0.5592  1.2115  0.6821  11.00000  0.05    0.13
Q16   1   0.4086  0.7160  0.4494  11.00000  0.05    0.12
Q17   1   0.6141  1.1723  0.6776  11.00000  0.05    0.12
Q18   1   0.3205  0.7405  0.6162  11.00000  0.05    0.12
Q19   1   0.4564  0.7845  0.3360  11.00000  0.05    0.12
Q20   1   0.2035  0.3113  0.3291  11.00000  0.05    0.12
;
data_global
_journal_date_recd_electronic     2012-05-24
_journal_date_accepted     2012-05-25
_journal_name_full     'Acta Crystallographica, Section E'
_journal_year     2012
_journal_volume     68
_journal_issue      6
_journal_page_first     o1936
_journal_page_last     o1936
_journal_paper_category     QO
_journal_paper_doi     10.1107/S1600536812023902
_journal_coeditor_code     BT5935
_publ_contact_author_name     'Prof. B. Thimme Gowda'
_publ_contact_author_address
;
  Department of Chemistry
  Mangalore University
  Mangalagangotri-574 199
  Mangalore, INDIA
;
_publ_contact_author_email     gowdabt@yahoo.com
_publ_contact_author_fax     '91 824 2287367'
_publ_contact_author_phone     '91 824 2287262'
_publ_section_title
;
2-Chloro-<i>N</i>-(2-methylphenyl)benzamide
;
loop_
    _publ_author_name
    _publ_author_address
    'Vinola Z. Rodrigues'
; Department of Chemistry
  Mangalore University
  Mangalagangotri-574 199
  Mangalore, INDIA
;
    'B. Thimme Gowda'
; Department of Chemistry
  Mangalore University
  Mangalagangotri-574 199
  Mangalore, INDIA
;
    'J\'ulius Siv\'y '
;
 Institute of Mathematics and Physics
 Faculty of Mechanical Engineering
 Slovak University of Technology
 N\'amestie slobody 17
 SK-812 37 Bratislava
 Slovak Republic
;
    'Viktor Vr\'abel'
;Institute of Analytical Chemistry,
Faculty of Chemical and Food Technology, Slovak University of Technology,
 Radlinskeho 9,
SK-812 37 Bratislava, Slovak Republic
;
    'Jozef Ko\<z\'i\<sek'
; Institute of Physical Chemistry and Chemical Physics
  Faculty of Chemical and Food Technology
  Slovak University of Technology
  Radlinsk\'eho 9
  SK-812 37 Bratislava
  Slovak Republic
;
