# Supplementary material for: 2-Chloro-N-(2-methyl­phen­yl)benzamide
Source: Acta Crystallogr Sect E Struct Rep Online. 2012 May 31;68(Pt 6):o1936. doi: 10.1107/S1600536812023902 (PMC3379489; doi:10.1107/S1600536812023902)
Supplement: Supplementary file 2 [file e-68-o1936-Isup2.hkl]

# 
# h,k,l, Fc-squared, Fo-squared, sigma(Fo-squared) and status flag 
# 
data_I
_shelx_title '  Pna21 B95' 
_shelx_refln_list_code          4 
_shelx_F_calc_maximum      149.95 
_exptl_crystal_F_000       512.00 
_reflns_d_resolution_high  0.8409 
 
loop_ 
 _symmetry_equiv_pos_as_xyz 
 'x, y, z' 
 '-x, -y, z+1/2' 
 '-x+1/2, y+1/2, z+1/2' 
 'x+1/2, -y+1/2, z' 
 
_cell_length_a     9.7463 
_cell_length_b     6.0773 
_cell_length_c    20.7968 
_cell_angle_alpha  90.000 
_cell_angle_beta   90.000 
_cell_angle_gamma  90.000 
 
_shelx_F_squared_multiplier     1.000 
 
loop_ 
 _refln_index_h 
 _refln_index_k 
 _refln_index_l 
 _refln_F_squared_calc 
 _refln_F_squared_meas 
 _refln_F_squared_sigma 
 _refln_observed_status 
   0   0 -24       14.77       35.34     15.64 o 
   2   0 -24        3.83       27.59     19.70 o 
   1   1 -24        9.37        5.48     16.64 o 
   2   1 -24        0.59       24.10      9.96 o 
   2   0 -23        5.60       -8.26      9.99 o 
   4   0 -23        0.95        0.72     21.85 o 
   0   1 -23       32.90       70.74     35.32 o 
   1   1 -23        1.06       15.66      9.75 o 
   2   1 -23        2.71       -2.53     15.07 o 
   3   1 -23        0.53        9.81      9.63 o 
   1   2 -23        3.87        4.38     10.92 o 
   2   2 -23        0.87       11.28     12.15 o 
   0   0 -22       21.60       17.37     25.63 o 
   2   0 -22        0.61       24.55     14.72 o 
   4   0 -22        3.59        4.11     15.27 o 
   1   1 -22        6.38        8.80      8.26 o 
   2   1 -22       33.91       33.80      9.90 o 
   3   1 -22        7.28        2.53     11.57 o 
   4   1 -22        2.56       22.19     21.10 o 
   5   1 -22        7.24       21.82     22.23 o 
   0   2 -22       38.85       55.14     17.60 o 
   1   2 -22        0.51        8.99      7.72 o 
   2   2 -22        0.85        4.99      9.41 o 
   3   2 -22        2.00       18.23      9.73 o 
   4   2 -22        4.28       13.00     10.28 o 
   1   3 -22        0.86        4.73      8.20 o 
   2   3 -22        6.35       31.18     12.17 o 
   2   0 -21       23.14       29.47     15.14 o 
   4   0 -21       18.53       51.63     27.12 o 
   6   0 -21        2.93      -41.34     49.01 o 
   0   1 -21       39.16       61.49     21.52 o 
   1   1 -21        0.25       -2.54      8.59 o 
   2   1 -21       11.15        4.74      7.55 o 
   3   1 -21        0.62        7.34     10.89 o 
   4   1 -21        8.34       16.70     14.96 o 
   5   1 -21        0.35        4.24     16.06 o 
   1   2 -21        0.66        4.09      6.19 o 
   2   2 -21       27.99       42.92      8.01 o 
   3   2 -21        4.73        5.26      8.37 o 
   4   2 -21        1.00      -10.50     18.48 o 
   5   2 -21        6.73        2.81     16.75 o 
   0   3 -21        3.87        9.68     10.28 o 
   1   3 -21        0.61        6.38      8.18 o 
   2   3 -21        8.38        9.12      9.10 o 
   3   3 -21        1.27       10.39     10.95 o 
   0   0 -20       42.08        8.53     30.43 o 
   2   0 -20      209.21      207.72     22.65 o 
   4   0 -20      251.67      214.46     40.27 o 
   6   0 -20        8.89        3.13     17.49 o 
   1   1 -20        3.78       19.13      7.04 o 
   2   1 -20       73.03      113.50     14.55 o 
   3   1 -20        3.24       19.53      7.10 o 
   4   1 -20        1.73       14.11     14.30 o 
   5   1 -20        0.28       14.92     12.84 o 
   6   1 -20        2.19        2.78     15.01 o 
   0   2 -20      128.82      114.90     20.84 o 
   1   2 -20        3.56       17.74      6.74 o 
   2   2 -20        8.31        4.06      4.77 o 
   3   2 -20        6.20        5.67     10.26 o 
   4   2 -20       10.00        4.04      9.84 o 
   5   2 -20        4.21       18.90      9.60 o 
   6   2 -20       34.73       -1.93     11.14 o 
   1   3 -20       10.90       20.81      7.52 o 
   2   3 -20       27.42       39.39     11.12 o 
   3   3 -20        8.42       -1.23     10.61 o 
   4   3 -20        1.54      -11.49     11.49 o 
   0   4 -20        6.57        9.19     11.65 o 
   1   4 -20        6.20       16.60     10.44 o 
   2   4 -20        2.75       12.98      9.61 o 
   2   0 -19       29.80       24.75     13.90 o 
   4   0 -19       35.31        0.87     16.31 o 
   6   0 -19       13.53       11.74     16.52 o 
   0   1 -19       31.51       20.62     11.28 o 
   1   1 -19       11.60        7.46      6.20 o 
   2   1 -19       52.94       42.40     11.80 o 
   3   1 -19       26.49       29.23      8.56 o 
   4   1 -19       21.23       27.31     16.53 o 
   5   1 -19        4.68       14.12     14.69 o 
   6   1 -19       15.12       20.78     13.82 o 
   7   1 -19        1.46       -1.81     13.15 o 
   1   2 -19        4.34       12.22      6.14 o 
   2   2 -19       22.93       23.83      6.23 o 
   3   2 -19        0.76        7.03      5.41 o 
   4   2 -19        5.24       10.57      6.61 o 
   5   2 -19       16.29       13.76     12.41 o 
   6   2 -19       12.35       31.55     16.55 o 
   0   3 -19       33.25       25.66     10.49 o 
   1   3 -19       12.13       14.05      5.86 o 
   2   3 -19        2.00        8.58      5.21 o 
   3   3 -19       10.05       21.72      8.57 o 
   4   3 -19        4.31       -1.46      7.69 o 
   5   3 -19        0.71       -4.58     10.23 o 
   1   4 -19        1.66        7.67      8.24 o 
   2   4 -19        4.70        2.79     10.46 o 
   3   4 -19        4.92       -2.99     11.20 o 
   0   0 -18       76.59       96.32     21.00 o 
   2   0 -18       14.50       25.73      8.18 o 
   4   0 -18       89.28       92.85     15.33 o 
   6   0 -18        7.15       14.80     15.37 o 
   1   1 -18      306.82      277.08     20.94 o 
   2   1 -18       67.90       89.38     12.27 o 
   3   1 -18      107.54      110.69     13.19 o 
   4   1 -18       56.99       48.52     12.07 o 
   5   1 -18       69.70       68.25     14.73 o 
   6   1 -18       92.06       85.74     17.93 o 
   7   1 -18       26.70        3.43     10.34 o 
   0   2 -18       47.95       51.69     10.91 o 
   1   2 -18       36.28       30.23      8.01 o 
   2   2 -18        4.56        2.89      4.52 o 
   3   2 -18        6.68        9.59      5.33 o 
   4   2 -18       12.06       19.76      7.27 o 
   5   2 -18       19.96       16.40      9.32 o 
   6   2 -18       10.02       19.13     10.29 o 
   7   2 -18       13.36       14.14     11.89 o 
   1   3 -18        8.68       10.73      5.44 o 
   2   3 -18       73.44       71.46      9.02 o 
   3   3 -18       31.00       35.28      9.10 o 
   4   3 -18        2.95        5.07      7.98 o 
   5   3 -18       12.67        4.14      9.90 o 
   6   3 -18        8.14       21.40     10.99 o 
   0   4 -18        5.10       22.38     11.93 o 
   1   4 -18       15.33       18.58      7.45 o 
   2   4 -18        0.91       21.55     10.65 o 
   3   4 -18        1.62       -8.17     12.75 o 
   4   4 -18        1.13        6.21     11.37 o 
   2   0 -17       76.26       66.52     10.58 o 
   4   0 -17       94.84      116.74     26.17 o 
   6   0 -17       42.50       28.46     19.69 o 
   8   0 -17        2.26      -11.38     16.98 o 
   0   1 -17      184.23      236.60     20.99 o 
   1   1 -17        8.91       11.70      5.47 o 
   2   1 -17       20.99       27.54      6.65 o 
   3   1 -17       39.02       46.93      8.22 o 
   4   1 -17       23.71       15.88      8.55 o 
   5   1 -17       18.42       31.63     11.93 o 
   6   1 -17       28.97       26.99     10.99 o 
   7   1 -17        3.67        2.14     10.80 o 
   8   1 -17       17.58        0.44     11.17 o 
   1   2 -17      197.35      194.48     14.36 o 
   2   2 -17        4.72        0.80      5.45 o 
   3   2 -17       44.68       52.71      7.81 o 
   4   2 -17       10.04       19.44      7.24 o 
   5   2 -17       10.62       10.97      5.74 o 
   6   2 -17        2.98        9.28      9.94 o 
   7   2 -17        3.31       12.72     11.00 o 
   0   3 -17       30.69       36.88     11.66 o 
   1   3 -17        7.18       11.61      6.12 o 
   2   3 -17        5.48       10.70      5.50 o 
   3   3 -17        9.33        5.99      5.58 o 
   4   3 -17        3.26       14.02      8.62 o 
   5   3 -17        8.76       14.74      9.14 o 
   6   3 -17        9.71       31.40      9.49 o 
   1   4 -17        4.79        7.99      7.75 o 
   2   4 -17        2.34       10.05      7.04 o 
   3   4 -17       23.86       19.33     11.38 o 
   4   4 -17        2.58      -11.07     11.32 o 
   5   4 -17       11.79       56.54     17.30 o 
   0   5 -17        5.63      -13.07     13.07 o 
   1   5 -17        4.90       16.27     11.74 o 
   2   5 -17        1.80        0.11      9.13 o 
   0   0 -16        1.14        9.92      8.40 o 
   2   0 -16      308.81      312.77     20.96 o 
   4   0 -16      378.35      389.52     38.46 o 
   6   0 -16        0.20        6.76      9.32 o 
   8   0 -16       10.09       43.46     55.87 o 
   1   1 -16        5.88       11.36      3.99 o 
   2   1 -16       65.83       59.74      6.21 o 
   3   1 -16       36.53       29.04      5.48 o 
   4   1 -16        9.77        8.55      7.08 o 
   5   1 -16       30.67       24.94      8.30 o 
   6   1 -16       73.78       78.02     12.36 o 
   7   1 -16        0.27       10.63     10.97 o 
   8   1 -16        8.51       27.59     14.29 o 
   0   2 -16      749.12      760.36     40.15 o 
   1   2 -16       51.86       53.83      8.08 o 
   2   2 -16       69.45       71.54      8.47 o 
   3   2 -16       33.35       30.06      7.55 o 
   4   2 -16       14.86       15.03      5.07 o 
   5   2 -16        0.98        9.91      8.64 o 
   6   2 -16       70.74       66.74     13.54 o 
   7   2 -16        1.27       21.80     10.10 o 
   8   2 -16       45.53       49.70     16.56 o 
   1   3 -16        4.79        8.25      5.46 o 
   2   3 -16       30.58       28.08      6.55 o 
   3   3 -16       37.37       23.26      6.50 o 
   4   3 -16        3.30        6.74      5.70 o 
   5   3 -16       12.41       19.50      8.54 o 
   6   3 -16        2.16        5.62      8.08 o 
   7   3 -16        9.01       15.14     10.31 o 
   0   4 -16      128.12      147.55     18.51 o 
   1   4 -16        4.09       12.45      7.75 o 
   2   4 -16        4.37       11.19      7.52 o 
   3   4 -16        1.72       11.02      8.44 o 
   4   4 -16       65.36       87.63     13.10 o 
   5   4 -16       14.58       33.21     14.38 o 
   6   4 -16        0.25        1.31     12.80 o 
   1   5 -16        5.10        0.87     18.14 o 
   2   5 -16        3.78       13.38     12.00 o 
   3   5 -16        7.07        5.28     10.49 o 
   2   0 -15      655.28      684.26     27.35 o 
   4   0 -15       21.93       21.66      9.45 o 
   6   0 -15       44.42       54.34     20.02 o 
   8   0 -15       11.68        4.41     20.49 o 
   0   1 -15      206.02      219.23     16.97 o 
   1   1 -15        1.52        8.47      4.12 o 
   2   1 -15       81.70       76.45      7.45 o 
   3   1 -15        2.57        1.35      3.54 o 
   4   1 -15       26.70       28.47      6.53 o 
   5   1 -15       20.41       20.68      6.79 o 
   6   1 -15        4.06       15.09      8.01 o 
   7   1 -15       20.20       29.58     11.31 o 
   8   1 -15       31.79       13.98     13.90 o 
   9   1 -15        4.70       -1.45     13.77 o 
   1   2 -15      160.08      143.80     10.84 o 
   2   2 -15      176.33      168.61     11.26 o 
   3   2 -15       40.46       43.88      6.07 o 
   4   2 -15        9.26       12.82      5.33 o 
   5   2 -15        2.21        7.91      6.92 o 
   6   2 -15        1.85       15.67      8.41 o 
   7   2 -15        5.77       10.86     10.99 o 
   8   2 -15       22.83       35.28     15.88 o 
   0   3 -15       83.77       72.82     15.30 o 
   1   3 -15        3.69        2.89      5.40 o 
   2   3 -15      108.09      127.01     11.57 o 
   3   3 -15        0.86        3.05      7.06 o 
   4   3 -15      114.49       88.65     11.43 o 
   5   3 -15       10.14        6.30      8.03 o 
   6   3 -15       47.75       27.43     11.16 o 
   7   3 -15        0.73        2.88     11.43 o 
   1   4 -15        0.07       17.29     11.52 o 
   2   4 -15       10.41       19.73      8.48 o 
   3   4 -15        2.03        9.92      4.64 o 
   4   4 -15       25.76       27.38      8.52 o 
   5   4 -15        0.42       -7.68      8.83 o 
   6   4 -15        3.03      -12.14     12.21 o 
   0   5 -15       20.28       49.42     35.39 o 
   1   5 -15        1.18       10.69     19.34 o 
   2   5 -15       28.82       26.40     13.24 o 
   3   5 -15        0.28       40.32     17.52 o 
   4   5 -15       10.51       30.04     12.21 o 
   0   0 -14      599.26      607.55     37.79 o 
   2   0 -14      122.16      102.60     10.96 o 
   4   0 -14      167.67      151.66     19.17 o 
   6   0 -14       38.32       27.90     15.14 o 
   8   0 -14        5.01       31.67     25.61 o 
   1   1 -14       83.16       84.65      7.56 o 
   2   1 -14      591.23      623.39     17.47 o 
   3   1 -14       11.74       11.52      2.86 o 
   4   1 -14       65.17       52.25      5.72 o 
   5   1 -14       14.44       14.35      6.40 o 
   6   1 -14       20.75       10.94      6.78 o 
   7   1 -14        2.67        8.80      6.97 o 
   8   1 -14       32.58       41.32     19.35 o 
   9   1 -14        3.69       12.89     11.30 o 
   0   2 -14      186.73      182.71     16.90 o 
   1   2 -14        6.26        9.15      4.44 o 
   2   2 -14       74.57       71.72      7.14 o 
   3   2 -14       15.01       17.56      4.84 o 
   4   2 -14       88.68       91.49     10.14 o 
   5   2 -14        5.56        1.06      5.63 o 
   6   2 -14        3.78        8.59      7.91 o 
   7   2 -14        1.91       11.37      9.90 o 
   8   2 -14        6.38       17.46     13.16 o 
   9   2 -14        7.57       19.42     13.04 o 
   1   3 -14       34.67       31.74      6.65 o 
   2   3 -14      472.95      496.57     21.18 o 
   3   3 -14       31.50       36.92      6.45 o 
   4   3 -14        8.20       18.37      6.23 o 
   5   3 -14       23.65       28.74     10.03 o 
   6   3 -14        2.74       12.07     13.40 o 
   7   3 -14        8.47       14.85     11.16 o 
   8   3 -14       13.19       11.28     11.08 o 
   0   4 -14       19.70       17.45     14.24 o 
   1   4 -14       16.71       13.31      6.75 o 
   2   4 -14        8.88       12.88      6.97 o 
   3   4 -14       12.79       20.60      8.15 o 
   4   4 -14       14.81        5.20      9.35 o 
   5   4 -14       18.17       18.09     10.29 o 
   6   4 -14        1.08        8.28     12.74 o 
   7   4 -14        6.01       17.41     16.65 o 
   1   5 -14       28.91       35.10     14.01 o 
   2   5 -14       34.26       54.33     16.33 o 
   3   5 -14        7.60       18.12     16.44 o 
   4   5 -14        7.07       10.11      8.55 o 
   5   5 -14        1.58       28.45     13.33 o 
   2   0 -13      238.49      233.31     17.55 o 
   4   0 -13       52.04       44.11      9.21 o 
   6   0 -13       14.08       17.61      9.17 o 
   8   0 -13       59.14       52.23     23.36 o 
   0   1 -13      921.84      910.80     29.52 o 
   1   1 -13        3.51        9.97      4.30 o 
   2   1 -13       65.97       77.37      6.40 o 
   3   1 -13        4.24        2.25      2.63 o 
   4   1 -13      117.16      110.78      7.59 o 
   5   1 -13        1.62        7.54      3.71 o 
   6   1 -13      145.83      148.30      9.34 o 
   7   1 -13        1.54        3.52      4.51 o 
   8   1 -13       33.46       26.63     11.04 o 
   9   1 -13       24.59       32.25     13.40 o 
   1   2 -13        6.62        9.92      3.58 o 
   2   2 -13       62.46       67.89      6.51 o 
   3   2 -13      179.71      184.22     11.20 o 
   4   2 -13       68.75       68.10      8.75 o 
   5   2 -13       62.06       56.78      8.91 o 
   6   2 -13      102.83       96.73     11.34 o 
   7   2 -13       21.34       20.39      8.44 o 
   8   2 -13       13.07       18.75     10.78 o 
   9   2 -13        0.06      -10.04     10.04 o 
   0   3 -13       39.95       42.27     13.52 o 
   1   3 -13       27.29       39.21      8.02 o 
   2   3 -13      101.20      116.60     11.81 o 
   3   3 -13       13.05        8.81      5.58 o 
   4   3 -13      101.18       85.44     10.54 o 
   5   3 -13       14.36        7.86      9.00 o 
   6   3 -13       12.05       14.83      8.49 o 
   7   3 -13        9.84       17.37     11.74 o 
   8   3 -13        2.97        5.68     17.70 o 
   1   4 -13      181.79      218.77     16.35 o 
   2   4 -13        8.83       25.30      6.66 o 
   3   4 -13       65.08       56.35      7.12 o 
   4   4 -13        6.02        6.35      7.54 o 
   5   4 -13       80.16       87.17     14.38 o 
   6   4 -13       24.89       31.25     15.80 o 
   7   4 -13       12.41       18.10     13.05 o 
   0   5 -13       18.95       -7.90     14.63 o 
   1   5 -13        7.05       26.31     15.15 o 
   2   5 -13        8.40       30.79     13.51 o 
   3   5 -13        2.65       16.87     14.33 o 
   4   5 -13        4.02      -19.86     19.86 o 
   5   5 -13        4.21       11.23     13.46 o 
   1   6 -13        1.72       33.09     17.95 o 
   2   6 -13        1.69       35.54     25.21 o 
   0   0 -12     1524.49     1524.51     54.48 o 
   2   0 -12       52.50       58.67      9.67 o 
   4   0 -12       70.84       66.98     10.81 o 
   6   0 -12      276.10      311.78     24.34 o 
   8   0 -12       41.31       37.11     11.43 o 
  10   0 -12       11.23       39.88     21.86 o 
   1   1 -12       17.59       26.65      4.52 o 
   2   1 -12      396.99      341.65     12.15 o 
   3   1 -12       38.87       42.50      4.31 o 
   4   1 -12      102.39       90.57      8.25 o 
   5   1 -12       13.82       15.46      4.20 o 
   6   1 -12      179.43      175.74     10.40 o 
   7   1 -12        0.35        2.92      4.57 o 
   8   1 -12       27.77       27.96      8.52 o 
   9   1 -12        8.10       13.34     10.78 o 
  10   1 -12        0.34        4.21     11.72 o 
   0   2 -12      627.37      615.91     26.92 o 
   1   2 -12       36.87       44.70      5.85 o 
   2   2 -12       27.22       38.19      5.18 o 
   3   2 -12       23.75       27.72      3.98 o 
   4   2 -12      227.70      243.89     14.94 o 
   5   2 -12       28.40       26.22      6.13 o 
   6   2 -12       10.99       25.36      7.78 o 
   7   2 -12        2.16        8.52      7.91 o 
   8   2 -12        4.03       12.39      8.15 o 
   9   2 -12       13.54       23.52     13.48 o 
   1   3 -12      161.93      168.17     12.12 o 
   2   3 -12       81.04       78.78     10.85 o 
   3   3 -12        5.22        7.45      4.29 o 
   4   3 -12       35.31       33.82      6.50 o 
   5   3 -12       23.41       13.33      7.90 o 
   6   3 -12       20.20        6.04      7.93 o 
   7   3 -12       10.69       10.57      9.20 o 
   8   3 -12        2.05        1.08     12.47 o 
   0   4 -12      187.87      174.96     23.30 o 
   1   4 -12       35.96       28.84      5.50 o 
   2   4 -12        4.19       14.41      5.43 o 
   3   4 -12       17.14        8.19      4.58 o 
   4   4 -12       47.76       52.98     12.27 o 
   5   4 -12       10.99        6.24      9.83 o 
   6   4 -12        9.03       25.34     14.92 o 
   7   4 -12       12.85      -14.16     15.75 o 
   1   5 -12       92.20       93.25     19.39 o 
   2   5 -12        8.85       35.86     13.57 o 
   3   5 -12        6.25        9.93     13.28 o 
   4   5 -12        0.94       16.61     12.07 o 
   5   5 -12        3.08        9.98     14.45 o 
   6   5 -12        3.91       24.05     14.14 o 
   0   6 -12        3.70       32.36     13.77 o 
   1   6 -12        1.70       27.02     14.30 o 
   2   6 -12        0.53       19.62     13.35 o 
   3   6 -12        1.95        8.93     21.51 o 
   2   0 -11       57.25       41.72      8.37 o 
   4   0 -11      870.87      936.97     34.88 o 
   6   0 -11      382.29      348.09     17.88 o 
   8   0 -11       41.86       58.24     13.13 o 
  10   0 -11       22.03       30.93     36.37 o 
   0   1 -11      379.37      361.68     20.21 o 
   1   1 -11       63.62       58.56      6.25 o 
   2   1 -11       14.92       19.38      3.86 o 
   3   1 -11       10.40       17.00      3.19 o 
   4   1 -11       33.05       37.73      5.51 o 
   5   1 -11      121.60      128.61      8.16 o 
   6   1 -11      122.76      129.40      8.46 o 
   7   1 -11       57.01       39.55      5.67 o 
   8   1 -11       67.58       44.84      6.54 o 
   9   1 -11       52.42       41.53     10.21 o 
  10   1 -11       26.25       20.55     18.56 o 
   1   2 -11      257.91      284.74     13.97 o 
   2   2 -11      172.91      183.90      9.67 o 
   3   2 -11       64.96       67.51      5.82 o 
   4   2 -11      137.89      156.27     10.72 o 
   5   2 -11       44.00       40.54      7.39 o 
   6   2 -11       75.39       78.44     11.86 o 
   7   2 -11       23.38        7.91      6.43 o 
   8   2 -11       67.20       77.46     14.92 o 
   9   2 -11        6.63       18.22     12.72 o 
   0   3 -11       86.25       76.85     13.27 o 
   1   3 -11      141.42      156.67     11.59 o 
   2   3 -11      138.67      150.07     11.46 o 
   3   3 -11       14.70       18.41      4.92 o 
   4   3 -11      209.17      193.85      9.38 o 
   5   3 -11       12.13       28.48      9.91 o 
   6   3 -11       21.12        7.80      7.97 o 
   7   3 -11        6.40       12.60     13.88 o 
   8   3 -11        3.11       -0.87     14.65 o 
   9   3 -11        2.93       -1.03     10.89 o 
   1   4 -11      178.24      162.86     20.62 o 
   2   4 -11       85.09       83.76     12.74 o 
   3   4 -11       14.96       15.31      5.25 o 
   4   4 -11       24.39       27.43      7.14 o 
   5   4 -11        7.11        8.23      7.40 o 
   6   4 -11       23.08       30.46     15.16 o 
   7   4 -11        5.76       22.88     13.69 o 
   8   4 -11        7.18       -6.72     17.51 o 
   0   5 -11       65.35      114.54     22.36 o 
   1   5 -11       22.47       17.08     10.02 o 
   2   5 -11        5.13        0.37      7.68 o 
   3   5 -11        4.84        0.02     11.71 o 
   4   5 -11        0.76       12.42     13.70 o 
   5   5 -11        1.99       27.24     16.43 o 
   6   5 -11        7.77       -0.16     16.47 o 
   1   6 -11        1.91       18.57     11.55 o 
   2   6 -11        6.14       12.82      9.94 o 
   3   6 -11        6.22        9.02     11.85 o 
   0   0 -10     1013.39      888.24     37.51 o 
   2   0 -10      154.87      168.69     13.61 o 
   4   0 -10      532.97      491.71     24.63 o 
   6   0 -10      130.39      128.59     11.71 o 
   8   0 -10      154.37      159.44     18.90 o 
  10   0 -10        0.36        0.72     13.84 o 
   1   1 -10      183.59      178.16      9.35 o 
   2   1 -10       87.98       82.59      6.38 o 
   3   1 -10      193.31      194.08     10.70 o 
   4   1 -10       45.31       43.98      4.61 o 
   5   1 -10       36.37       34.93      4.85 o 
   6   1 -10      249.94      253.15     11.36 o 
   7   1 -10       89.55       99.90     10.56 o 
   8   1 -10       36.95       29.24      8.16 o 
   9   1 -10       74.60       78.21     11.22 o 
  10   1 -10        1.71       14.35     13.77 o 
   0   2 -10      153.16      164.23     19.32 o 
   1   2 -10       39.73       38.55      5.43 o 
   2   2 -10       42.91       48.96      5.75 o 
   3   2 -10       45.09       45.05      3.83 o 
   4   2 -10      220.83      218.15     12.23 o 
   5   2 -10       36.58       45.20      7.81 o 
   6   2 -10       20.69       25.26      7.35 o 
   7   2 -10       55.31       62.66     10.82 o 
   8   2 -10       31.97       43.52     13.95 o 
   9   2 -10       19.70       32.08     12.66 o 
  10   2 -10       11.51       41.34     16.29 o 
   1   3 -10      161.06      169.83     11.72 o 
   2   3 -10       75.51       76.21      8.66 o 
   3   3 -10      125.38      120.77      8.54 o 
   4   3 -10       30.51       22.81      6.63 o 
   5   3 -10       88.34       76.42      8.34 o 
   6   3 -10        7.29       17.55      7.01 o 
   7   3 -10        2.83        2.60     11.75 o 
   8   3 -10       14.13       35.66     14.27 o 
   9   3 -10        1.43       27.59     15.09 o 
   0   4 -10       62.70       58.34     14.63 o 
   1   4 -10       87.03       96.12     12.31 o 
   2   4 -10       14.02       18.61      6.24 o 
   3   4 -10       24.88       25.80      4.47 o 
   4   4 -10       12.37       17.65     10.95 o 
   5   4 -10        8.65        6.50      4.81 o 
   6   4 -10       16.45       31.42     11.87 o 
   7   4 -10        5.84        4.34     14.02 o 
   8   4 -10        7.31        6.42     12.16 o 
   1   5 -10       10.34       10.41      7.75 o 
   2   5 -10       18.13       22.72      7.70 o 
   3   5 -10        7.40        6.99      7.29 o 
   4   5 -10        4.60       -9.49      9.49 o 
   5   5 -10        2.11       -1.88     12.80 o 
   6   5 -10        8.46       -1.20     13.10 o 
   0   6 -10       31.38       21.16     14.35 o 
   1   6 -10       14.90       18.06     12.13 o 
   2   6 -10        1.02        0.65      9.86 o 
   3   6 -10        9.75       -3.73     11.56 o 
   4   6 -10        3.60       30.30     15.46 o 
   2   0  -9     2952.46     3004.92     51.77 o 
   4   0  -9       43.90       35.45      8.39 o 
   6   0  -9      304.04      305.34     16.49 o 
   8   0  -9      354.97      380.94     27.01 o 
  10   0  -9      106.63       87.81     19.91 o 
   0   1  -9      212.91      242.62     15.24 o 
   1   1  -9      393.20      389.58     12.86 o 
   2   1  -9      708.59      666.68     17.43 o 
   3   1  -9      438.62      482.28     15.32 o 
   4   1  -9      278.76      243.50      9.26 o 
   5   1  -9       64.81       73.64      6.40 o 
   6   1  -9      289.07      287.12     11.65 o 
   7   1  -9       13.64       22.00      5.24 o 
   8   1  -9       68.83       74.39      7.93 o 
   9   1  -9       15.02       13.86      6.34 o 
  10   1  -9       73.58       69.94     12.40 o 
   1   2  -9      164.21      164.46     12.07 o 
   2   2  -9      520.58      545.30     18.87 o 
   3   2  -9      281.16      273.69      9.84 o 
   4   2  -9      143.41      159.10     10.17 o 
   5   2  -9       15.54       27.92      7.67 o 
   6   2  -9       60.56       48.44      8.12 o 
   7   2  -9       79.73       93.57     12.17 o 
   8   2  -9       16.28       27.11      8.32 o 
   9   2  -9       30.61       24.23      9.38 o 
  10   2  -9        4.93       46.65     16.55 o 
   0   3  -9      500.21      505.98     21.43 o 
   1   3  -9      198.46      194.58     11.39 o 
   2   3  -9       50.22       50.84      6.97 o 
   3   3  -9       99.67       98.46      7.94 o 
   4   3  -9      203.81      207.04     12.31 o 
   5   3  -9        4.87        5.08      4.57 o 
   6   3  -9       37.01       34.05      7.64 o 
   7   3  -9        2.83       26.93     10.00 o 
   8   3  -9        7.63       -5.69      9.83 o 
   9   3  -9       18.32       -2.16      9.63 o 
   1   4  -9       10.80        9.45      8.55 o 
   2   4  -9       53.76       54.17      6.45 o 
   3   4  -9       65.33       49.58      7.45 o 
   4   4  -9       43.96       50.19      8.83 o 
   5   4  -9        5.31        8.70      6.88 o 
   6   4  -9        8.87       13.69      9.01 o 
   7   4  -9       13.62        5.52     11.74 o 
   8   4  -9        6.34       16.06     12.36 o 
   0   5  -9      105.92      118.94     20.91 o 
   1   5  -9        5.94       16.97      8.46 o 
   2   5  -9        4.41       -0.42      6.82 o 
   3   5  -9        1.10       20.36      7.73 o 
   4   5  -9       21.57       29.08      8.72 o 
   5   5  -9        6.84       18.15      8.61 o 
   6   5  -9       13.97       26.44     16.12 o 
   7   5  -9        0.12        3.21     16.99 o 
   1   6  -9        1.57        8.02     10.37 o 
   2   6  -9        5.85        9.36      9.15 o 
   3   6  -9       10.88       13.71     10.79 o 
   4   6  -9        0.70        8.80     11.73 o 
   0   0  -8     1091.53     1018.88     42.21 o 
   2   0  -8     1043.86      997.10     26.16 o 
   4   0  -8      262.36      253.95     12.59 o 
   6   0  -8       18.82       17.47      4.54 o 
   8   0  -8      306.53      315.99     22.20 o 
  10   0  -8      106.38      110.08     22.82 o 
   1   1  -8      231.93      215.83      9.81 o 
   2   1  -8     3205.00     3001.40     38.37 o 
   3   1  -8       60.41       63.15      6.38 o 
   4   1  -8      140.22      144.23      7.91 o 
   5   1  -8        1.86        1.66      3.21 o 
   6   1  -8       10.50       11.25      5.29 o 
   7   1  -8       32.64       24.89      7.72 o 
   8   1  -8       37.01       30.97      5.03 o 
   9   1  -8        5.56        4.36      5.51 o 
  10   1  -8       26.11       32.83     13.17 o 
   0   2  -8     1658.04     1858.58     52.86 o 
   1   2  -8        0.74        3.72      4.52 o 
   2   2  -8      366.47      343.13     16.44 o 
   3   2  -8       54.22       58.07      4.82 o 
   4   2  -8      242.69      243.22     11.24 o 
   5   2  -8       70.57       62.70      7.84 o 
   6   2  -8      172.17      184.35     13.38 o 
   7   2  -8      227.25      257.53     17.92 o 
   8   2  -8       36.55       28.94      8.05 o 
   9   2  -8       33.19       24.86     10.51 o 
  10   2  -8       15.23       23.98     11.11 o 
   1   3  -8      123.27      119.85      7.82 o 
   2   3  -8      236.94      242.34     12.30 o 
   3   3  -8       67.75       70.39      6.11 o 
   4   3  -8       43.81       45.20      6.62 o 
   5   3  -8        3.35        1.80      4.20 o 
   6   3  -8       63.25       55.23     10.46 o 
   7   3  -8       32.00       34.64      8.96 o 
   8   3  -8        0.02       24.06      9.40 o 
   9   3  -8        0.62       -2.97     10.96 o 
   0   4  -8       31.55       16.84      8.30 o 
   1   4  -8        4.71       -1.51      5.37 o 
   2   4  -8       40.46       35.12      5.73 o 
   3   4  -8        4.78        7.83      4.63 o 
   4   4  -8       66.75       60.30      8.63 o 
   5   4  -8        7.22       15.39      6.67 o 
   6   4  -8       17.56       32.29      9.99 o 
   7   4  -8        0.40        6.89      9.66 o 
   8   4  -8        4.73       20.47     10.57 o 
   1   5  -8        0.67        9.41      7.76 o 
   2   5  -8       27.88       32.50      8.62 o 
   3   5  -8       13.73       -6.96      6.96 o 
   4   5  -8        1.54       11.13      6.52 o 
   5   5  -8        2.08       22.49      9.21 o 
   6   5  -8        1.10        8.59     11.90 o 
   7   5  -8       16.23       17.90     13.60 o 
   0   6  -8        5.25        8.28     15.43 o 
   1   6  -8        1.06       10.36     11.19 o 
   2   6  -8        0.36        5.11      9.41 o 
   3   6  -8        3.32        7.34     14.53 o 
   4   6  -8        0.01        8.39     14.90 o 
   5   6  -8        3.34       -7.06      8.68 o 
   2   0  -7      895.12      778.15     21.60 o 
   4   0  -7     1886.87     1700.28     31.79 o 
   6   0  -7        7.76        7.31      4.01 o 
   8   0  -7      119.46      124.88     14.68 o 
  10   0  -7      131.57      142.14     24.81 o 
   0   1  -7     8224.59     8427.35     88.08 o 
   1   1  -7      106.85      102.67      7.01 o 
   2   1  -7      254.37      219.01      8.33 o 
   3   1  -7      281.82      286.88     11.50 o 
   4   1  -7      532.22      553.60     15.21 o 
   5   1  -7      264.24      283.04     11.08 o 
   6   1  -7      166.94      171.61      9.98 o 
   7   1  -7       71.85       70.79      7.00 o 
   8   1  -7       35.39       47.47      5.23 o 
   9   1  -7        1.55        3.58      5.32 o 
  10   1  -7       19.59       21.12      9.89 o 
  11   1  -7       17.19       46.44     16.48 o 
   1   2  -7      554.66      564.94     18.53 o 
   2   2  -7     1386.02     1351.47     29.55 o 
   3   2  -7       30.11       38.49      4.26 o 
   4   2  -7      197.38      194.21     12.75 o 
   5   2  -7       40.55       43.52      6.89 o 
   6   2  -7       13.46        6.41      4.94 o 
   7   2  -7       74.10       86.14     10.83 o 
   8   2  -7      189.86      210.84     14.79 o 
   9   2  -7       34.24       30.10      7.96 o 
  10   2  -7       10.38       14.12     10.80 o 
   0   3  -7      316.94      347.82     25.09 o 
   1   3  -7        7.26        7.97      2.39 o 
   2   3  -7       66.50       58.86      6.22 o 
   3   3  -7        0.68        0.20      3.32 o 
   4   3  -7       47.62       46.84      5.34 o 
   5   3  -7       82.67       81.00      7.79 o 
   6   3  -7      289.26      318.42     19.48 o 
   7   3  -7       10.90       28.86     10.51 o 
   8   3  -7       19.90       19.74      7.67 o 
   9   3  -7       44.25       19.10     14.83 o 
  10   3  -7        2.00       14.08     14.47 o 
   1   4  -7      132.86      147.12     12.29 o 
   2   4  -7      287.79      270.57     12.08 o 
   3   4  -7       91.25       92.75      9.43 o 
   4   4  -7       19.04       20.60      4.98 o 
   5   4  -7       74.04       67.27      7.48 o 
   6   4  -7        9.94        6.93      6.66 o 
   7   4  -7       13.89       21.78     10.81 o 
   8   4  -7       23.75       24.82     12.02 o 
   9   4  -7        1.11       21.70     11.34 o 
   0   5  -7        3.16       35.14     21.66 o 
   1   5  -7       27.27       24.11      6.08 o 
   2   5  -7       31.18       32.90      7.02 o 
   3   5  -7       32.84       15.70      8.63 o 
   4   5  -7       15.80        7.46      7.76 o 
   5   5  -7       18.66        9.82      6.31 o 
   6   5  -7        6.60       30.09      8.67 o 
   7   5  -7        5.23       -9.49      9.49 o 
   1   6  -7        1.01        5.19     10.68 o 
   2   6  -7        9.12       20.37     10.68 o 
   3   6  -7        0.02        5.72      9.00 o 
   4   6  -7       23.38        5.17     11.42 o 
   5   6  -7        0.88       -8.46     11.08 o 
   0   0  -6    12245.13    12265.17     92.44 o 
   2   0  -6      113.37      131.92      8.81 o 
   4   0  -6      448.11      446.76     15.93 o 
   6   0  -6      145.54      139.33     12.84 o 
   8   0  -6       75.99       70.15     10.71 o 
  10   0  -6       16.63       21.97     15.11 o 
   1   1  -6      940.72     1045.63     21.16 o 
   2   1  -6     1245.41     1130.59     20.54 o 
   3   1  -6       51.44       49.66      4.21 o 
   4   1  -6      812.33      687.63     16.45 o 
   5   1  -6        8.01       11.12      3.39 o 
   6   1  -6       94.83      113.04      7.74 o 
   7   1  -6       40.97       36.80      4.94 o 
   8   1  -6       97.13       92.02      7.01 o 
   9   1  -6       58.72       61.83      9.26 o 
  10   1  -6       63.61       73.51     13.81 o 
  11   1  -6       26.73       19.11     16.20 o 
   0   2  -6     4516.96     4603.56     81.72 o 
   1   2  -6      192.31      195.69      9.28 o 
   2   2  -6       43.72       63.19      6.52 o 
   3   2  -6       35.25       41.29      4.83 o 
   4   2  -6      264.20      264.06     10.42 o 
   5   2  -6      177.38      165.85     10.51 o 
   6   2  -6       63.46       54.79      7.74 o 
   7   2  -6      175.20      164.19     13.05 o 
   8   2  -6       21.68       16.95      5.36 o 
   9   2  -6        6.73       13.28      6.18 o 
  10   2  -6        9.70       18.70      9.53 o 
   1   3  -6      150.81      142.59      8.54 o 
   2   3  -6      441.07      469.90     15.55 o 
   3   3  -6       83.17       87.88      7.00 o 
   4   3  -6      140.33      154.26      9.37 o 
   5   3  -6       69.99       59.03      6.10 o 
   6   3  -6      308.63      304.13     16.29 o 
   7   3  -6       20.08       26.59      7.49 o 
   8   3  -6       32.90       32.90      7.53 o 
   9   3  -6        0.63        3.62      9.12 o 
  10   3  -6        6.18        5.01     17.09 o 
   0   4  -6      207.48      225.24     21.58 o 
   1   4  -6       53.08       55.43      8.54 o 
   2   4  -6       17.06       17.88      3.92 o 
   3   4  -6        7.61       14.33      4.28 o 
   4   4  -6       84.76       91.57      8.24 o 
   5   4  -6       11.28       18.51      5.10 o 
   6   4  -6        1.36        8.01      5.70 o 
   7   4  -6        1.22       -2.05      9.10 o 
   8   4  -6       14.04       12.33      8.90 o 
   9   4  -6       34.44       27.73      9.98 o 
   1   5  -6       49.56       52.88      7.82 o 
   2   5  -6       83.74       99.79     11.53 o 
   3   5  -6       10.39        3.45      5.88 o 
   4   5  -6       11.39       10.30      4.33 o 
   5   5  -6       12.68       16.45      7.65 o 
   6   5  -6        8.08        7.14      6.10 o 
   7   5  -6       20.98       24.01     10.42 o 
   0   6  -6        1.48       23.51     14.48 o 
   1   6  -6        3.38        2.35      8.63 o 
   2   6  -6        1.14        1.71      8.45 o 
   3   6  -6        6.97       17.45      8.49 o 
   4   6  -6        1.25       -4.91      9.78 o 
   5   6  -6       11.58        9.38      9.56 o 
   2   0  -5     4091.33     4144.82     51.05 o 
   4   0  -5      420.46      364.95     13.97 o 
   6   0  -5      159.67      148.58     12.24 o 
   8   0  -5      138.94      137.04     13.81 o 
  10   0  -5       68.20       64.80     13.20 o 
   0   1  -5     3361.72     3172.88     55.84 o 
   1   1  -5       73.72       93.02      7.28 o 
   2   1  -5      612.76      645.74     13.80 o 
   3   1  -5       20.04       17.11      3.07 o 
   4   1  -5      288.69      278.15     10.26 o 
   5   1  -5       33.67       32.45      4.39 o 
   6   1  -5      300.22      295.81     12.61 o 
   7   1  -5        6.90       10.36      3.21 o 
   8   1  -5       53.10       45.89      5.30 o 
   9   1  -5       33.22       32.40      5.34 o 
  10   1  -5       18.06       20.47      9.14 o 
  11   1  -5        7.40       -5.30      9.23 o 
   1   2  -5      118.70      117.44      7.35 o 
   2   2  -5      336.71      307.50      9.51 o 
   3   2  -5       71.04       72.00      5.31 o 
   4   2  -5      745.02      688.95     15.21 o 
   5   2  -5      213.56      228.70     13.01 o 
   6   2  -5      181.91      179.96     11.97 o 
   7   2  -5      128.15      131.34     10.57 o 
   8   2  -5       29.94       38.52      6.77 o 
   9   2  -5       12.52       17.58      5.88 o 
  10   2  -5        8.50       20.42     10.58 o 
   0   3  -5     2601.56     2631.71     62.51 o 
   1   3  -5      139.35      135.04      8.52 o 
   2   3  -5      402.23      375.22     12.01 o 
   3   3  -5        2.47       11.19      4.19 o 
   4   3  -5      101.26      108.78      7.53 o 
   5   3  -5       19.70       19.34      4.78 o 
   6   3  -5      377.76      306.75     14.41 o 
   7   3  -5       59.16       54.60      8.82 o 
   8   3  -5       24.18       34.28      7.26 o 
   9   3  -5        3.25       17.98      8.00 o 
  10   3  -5        4.26       -8.56     13.84 o 
   1   4  -5      132.33      125.51     10.14 o 
   2   4  -5        2.04       10.36      4.39 o 
   3   4  -5      177.08      168.08      9.11 o 
   4   4  -5      147.50      157.41     10.41 o 
   5   4  -5       68.54       59.71      7.49 o 
   6   4  -5       13.81       10.43      5.10 o 
   7   4  -5       30.92       13.91      5.51 o 
   8   4  -5       39.51       27.19     10.00 o 
   9   4  -5       15.57       21.00     12.47 o 
   0   5  -5       24.27       29.73      8.13 o 
   1   5  -5       19.12       18.81      6.07 o 
   2   5  -5       68.11       62.18     11.12 o 
   3   5  -5        3.88        9.90      4.89 o 
   4   5  -5       95.39       97.82      9.13 o 
   5   5  -5       17.23        9.70      7.77 o 
   6   5  -5        4.77        9.99      6.52 o 
   7   5  -5       34.65       41.80     11.65 o 
   8   5  -5        3.52       15.04      8.77 o 
   1   6  -5      110.31      100.86     13.43 o 
   2   6  -5       21.34       27.42     12.26 o 
   3   6  -5        3.43       18.65     10.62 o 
   4   6  -5        2.24       -2.73     10.00 o 
   5   6  -5        1.62       -9.82     17.75 o 
   6   6  -5        5.47      -11.77     11.77 o 
   0   7  -5        1.39        1.37     15.61 o 
   1   7  -5        0.40       27.64     18.49 o 
   0   0  -4     8062.34     7946.59     60.46 o 
   2   0  -4       69.96       79.34      5.48 o 
   4   0  -4     1118.66     1147.85     21.32 o 
   6   0  -4      374.11      379.11     17.72 o 
   8   0  -4      309.64      298.50     18.51 o 
  10   0  -4      110.17      113.59     17.36 o 
   1   1  -4      402.32      363.28     12.12 o 
   2   1  -4      576.90      564.60     12.37 o 
   3   1  -4      188.49      153.03      6.67 o 
   4   1  -4       66.35       62.32      5.40 o 
   5   1  -4       61.50       59.98      5.38 o 
   6   1  -4      201.79      190.38      9.24 o 
   7   1  -4       11.72       16.80      3.97 o 
   8   1  -4      105.93      110.18      7.71 o 
   9   1  -4       29.43       20.80      5.15 o 
  10   1  -4       51.11       47.48     12.53 o 
  11   1  -4       16.13        6.79     11.60 o 
   0   2  -4      626.15      652.36     23.46 o 
   1   2  -4      652.99      681.82     15.21 o 
   2   2  -4     1097.18     1131.53     19.77 o 
   3   2  -4       46.45       49.53      5.47 o 
   4   2  -4     2113.10     2269.22     27.61 o 
   5   2  -4      144.05      157.78      9.66 o 
   6   2  -4      125.26      125.30     10.91 o 
   7   2  -4       10.22       18.30      5.97 o 
   8   2  -4      102.62      101.26      9.81 o 
   9   2  -4       27.30       27.75      6.55 o 
  10   2  -4       26.57       19.09     13.84 o 
   1   3  -4      258.01      271.36     14.25 o 
   2   3  -4      553.43      530.05     16.32 o 
   3   3  -4      168.96      165.05     11.58 o 
   4   3  -4       22.82       31.58      6.85 o 
   5   3  -4        8.09       15.00      5.29 o 
   6   3  -4      285.97      244.88     10.65 o 
   7   3  -4       21.61       19.12      6.60 o 
   8   3  -4       64.81       54.08      8.64 o 
   9   3  -4       16.77       20.21      9.14 o 
  10   3  -4        5.91        2.09     24.96 o 
   0   4  -4      374.61      357.61     20.12 o 
   1   4  -4      208.24      191.72      9.88 o 
   2   4  -4       89.38       88.06      8.69 o 
   3   4  -4       89.64       98.06      8.45 o 
   4   4  -4      311.46      332.23     16.95 o 
   5   4  -4       31.49       29.66      6.46 o 
   6   4  -4       18.59       14.63      5.04 o 
   7   4  -4       83.75       66.15     10.84 o 
   8   4  -4       23.79       21.67     13.04 o 
   9   4  -4       19.88       38.16     12.28 o 
   1   5  -4        3.44        1.98      5.75 o 
   2   5  -4       83.44       72.19     11.30 o 
   3   5  -4       48.54       50.25      8.97 o 
   4   5  -4        7.31       12.19      5.95 o 
   5   5  -4       25.55       32.51      5.85 o 
   6   5  -4        8.93       12.35      9.33 o 
   7   5  -4        4.63        6.99      7.23 o 
   8   5  -4        2.01       -7.84      8.84 o 
   0   6  -4      184.71      161.56     14.14 o 
   1   6  -4        9.26        4.18      7.56 o 
   2   6  -4        8.58       18.43      7.07 o 
   3   6  -4        4.45       18.01      7.74 o 
   4   6  -4        2.24        5.05      9.68 o 
   5   6  -4        0.04        5.81     11.95 o 
   6   6  -4        6.59        7.60      9.43 o 
   1   7  -4        0.56        6.52     15.29 o 
   2   7  -4        1.32       -2.45     12.59 o 
   2   0  -3     1030.54     1006.74     17.53 o 
   4   0  -3       58.56       47.78      7.05 o 
   6   0  -3      516.04      522.39     20.94 o 
   8   0  -3      163.84      144.81     13.12 o 
  10   0  -3       17.52       31.53     11.06 o 
   0   1  -3      653.26      743.90     30.67 o 
   1   1  -3      134.92      145.25      7.08 o 
   2   1  -3     1275.69     1114.11     15.52 o 
   3   1  -3       84.05       89.00      4.83 o 
   4   1  -3      943.63      975.57     17.91 o 
   5   1  -3       51.21       45.90      4.67 o 
   6   1  -3       41.72       29.77      4.14 o 
   7   1  -3       21.51       16.86      3.68 o 
   8   1  -3       63.83       75.75      8.44 o 
   9   1  -3       25.25       20.69      3.87 o 
  10   1  -3       66.58       91.82     20.88 o 
  11   1  -3       14.47       17.02      8.56 o 
   1   2  -3      399.64      392.61     12.68 o 
   2   2  -3      164.89      160.72      8.39 o 
   3   2  -3     1238.53     1340.05     25.99 o 
   4   2  -3       50.23       46.93      6.03 o 
   5   2  -3      624.49      653.76     16.26 o 
   6   2  -3       69.58       65.90      5.74 o 
   7   2  -3       27.03       25.58      5.50 o 
   8   2  -3      100.44       89.67      9.31 o 
   9   2  -3        9.58       10.84      6.24 o 
  10   2  -3       12.50       17.81     10.41 o 
  11   2  -3        0.93       16.62      9.88 o 
   0   3  -3       21.01       29.48      9.87 o 
   1   3  -3      530.24      524.61     14.14 o 
   2   3  -3      144.89      151.27      9.24 o 
   3   3  -3      134.17      149.74      9.69 o 
   4   3  -3        3.99        9.15      4.54 o 
   5   3  -3       17.41       17.52      5.62 o 
   6   3  -3      216.42      245.69     12.57 o 
   7   3  -3       56.25       78.38      8.75 o 
   8   3  -3       41.13       41.78      8.81 o 
   9   3  -3        4.12        9.54      8.82 o 
  10   3  -3        4.27      -11.53     15.58 o 
   1   4  -3      166.56      144.08      9.46 o 
   2   4  -3       66.40       74.96      7.95 o 
   3   4  -3      162.34      162.81      9.44 o 
   4   4  -3       23.17       22.94      5.92 o 
   5   4  -3       87.74       86.94      9.38 o 
   6   4  -3        3.89        6.87      6.25 o 
   7   4  -3       71.96       58.11      8.18 o 
   8   4  -3       55.10       67.46     13.01 o 
   9   4  -3       17.49       23.09     11.81 o 
   0   5  -3        6.39       13.69      7.46 o 
   1   5  -3      163.46      148.54     11.92 o 
   2   5  -3       32.84       36.06      8.21 o 
   3   5  -3      119.46      100.82     12.00 o 
   4   5  -3       11.97       12.81      7.43 o 
   5   5  -3        0.50       -1.35      5.00 o 
   6   5  -3        3.33       19.81     11.24 o 
   7   5  -3        1.97       19.18      9.27 o 
   8   5  -3        9.91       13.63      9.58 o 
   1   6  -3       32.21       33.60      6.03 o 
   2   6  -3       18.07       22.27      7.61 o 
   3   6  -3       24.20       24.70     10.74 o 
   4   6  -3        2.40       24.62      9.70 o 
   5   6  -3        2.33       16.71      9.61 o 
   6   6  -3        8.80       13.42     12.08 o 
   0   7  -3       28.32       46.48     18.89 o 
   1   7  -3        8.60       22.96     16.10 o 
   2   7  -3        5.14        4.56     12.64 o 
   2   0  -2      348.69      300.17     10.50 o 
   4   0  -2      460.38      408.98     16.58 o 
   6   0  -2       42.75       55.12      8.37 o 
   8   0  -2       73.92       61.46     10.04 o 
  10   0  -2       57.56       77.42     14.83 o 
   1   1  -2    10043.38    10591.15     50.69 o 
   2   1  -2    22356.49    24012.84     75.78 o 
   3   1  -2     3614.84     4050.28     29.29 o 
   4   1  -2       89.42       93.42      5.80 o 
   5   1  -2      425.02      446.97     10.96 o 
   6   1  -2      488.37      516.46     15.62 o 
   7   1  -2       85.46       93.50      6.48 o 
   8   1  -2      224.24      241.41     13.74 o 
   9   1  -2       39.78       40.57      6.46 o 
  10   1  -2       71.16       76.03     12.61 o 
  11   1  -2       22.96       29.51      8.33 o 
   0   2  -2      524.60      556.19     43.86 o 
   1   2  -2      956.95      980.24     17.86 o 
   2   2  -2      201.88      213.72      8.78 o 
   3   2  -2      275.62      323.21     13.26 o 
   4   2  -2      640.92      651.53     17.40 o 
   5   2  -2       96.85       93.85      7.18 o 
   6   2  -2       23.65       28.28      4.68 o 
   7   2  -2       10.42       10.85      5.43 o 
   8   2  -2       70.16       65.58      6.94 o 
   9   2  -2       37.20       30.55      8.86 o 
  10   2  -2        2.16       16.86     12.93 o 
  11   2  -2        0.14       28.27     12.68 o 
   1   3  -2       90.04       95.32      6.67 o 
   2   3  -2     1203.91     1210.11     21.70 o 
   3   3  -2      160.54      174.30      9.62 o 
   4   3  -2      631.54      625.55     19.45 o 
   5   3  -2       96.53       84.92      7.53 o 
   6   3  -2      369.69      412.54     16.12 o 
   7   3  -2      198.05      198.72     11.79 o 
   8   3  -2       47.56       68.82     10.32 o 
   9   3  -2       32.93       39.61     11.37 o 
  10   3  -2        5.92       -0.21     10.03 o 
   0   4  -2      241.29      264.06     17.90 o 
   1   4  -2      106.82      101.29      9.52 o 
   2   4  -2        7.47       12.11      4.96 o 
   3   4  -2       48.42       46.67      5.64 o 
   4   4  -2      115.86      108.34      7.39 o 
   5   4  -2       29.79       25.56      5.99 o 
   6   4  -2       23.13       36.38      6.72 o 
   7   4  -2       89.79      105.55     10.86 o 
   8   4  -2        3.24        7.26      9.03 o 
   9   4  -2       15.67       31.93     11.23 o 
   1   5  -2       84.97       83.31     10.33 o 
   2   5  -2      189.67      195.84     15.38 o 
   3   5  -2       10.11       26.33      7.71 o 
   4   5  -2       22.68       33.44      8.21 o 
   5   5  -2        0.30        6.04      6.74 o 
   6   5  -2       14.68        4.91     10.60 o 
   7   5  -2       10.13       -3.05      8.47 o 
   8   5  -2       23.11       29.47     11.54 o 
   0   6  -2       12.89        4.44     10.67 o 
   1   6  -2        1.06        3.35      5.02 o 
   2   6  -2        1.95        2.65     10.32 o 
   3   6  -2        0.73        2.78      5.62 o 
   4   6  -2        1.82       -2.05      7.79 o 
   5   6  -2        7.83       16.20     10.88 o 
   6   6  -2        0.27        6.07     12.15 o 
   1   7  -2        7.45       35.09     15.22 o 
   2   7  -2       24.97       20.19     10.58 o 
   2   0  -1     1686.65     1451.27     19.59 o 
   4   0  -1     1009.84      857.09     24.11 o 
   6   0  -1      116.28      109.43      7.50 o 
   8   0  -1      203.05      202.65     16.81 o 
  10   0  -1       13.95       30.10     11.19 o 
   0   1  -1     2924.69     3429.04     56.16 o 
   1   1  -1       51.27       51.76      3.73 o 
   2   1  -1      594.14      609.80     13.39 o 
   3   1  -1      348.23      373.39      9.37 o 
   4   1  -1     1286.42     1432.61     19.70 o 
   5   1  -1       99.70      112.31      6.49 o 
   6   1  -1      560.77      602.38     16.64 o 
   7   1  -1      201.28      195.64      8.95 o 
   8   1  -1       85.04       98.30      7.87 o 
   9   1  -1        3.66       -2.32      3.81 o 
  10   1  -1        8.54       30.95      7.90 o 
  11   1  -1        5.61        5.55      7.83 o 
   1   2  -1      154.91      175.53     19.81 o 
   2   2  -1      218.31      311.20     51.37 o 
   3   2  -1      531.25      644.45     28.83 o 
   4   2  -1      690.89      789.30     43.26 o 
   5   2  -1      126.84      134.68      7.86 o 
   6   2  -1        4.38       11.89      3.62 o 
   7   2  -1       27.85       27.91      5.10 o 
   8   2  -1       48.43       45.14      6.15 o 
   9   2  -1       12.36       18.06      5.23 o 
  10   2  -1       87.86       96.11     16.04 o 
  11   2  -1        2.79        8.25     10.71 o 
   0   3  -1      267.06      263.59     17.23 o 
   1   3  -1       15.09       12.70      7.06 o 
   2   3  -1      123.48      142.41      8.69 o 
   3   3  -1       40.34       48.78      5.53 o 
   4   3  -1      151.00      174.67     10.38 o 
   5   3  -1      120.03      105.17      8.92 o 
   6   3  -1       71.73       87.73      8.01 o 
   7   3  -1      159.58      173.07     11.51 o 
   8   3  -1       14.40       25.58      8.54 o 
   9   3  -1        6.33        7.96      9.95 o 
  10   3  -1        6.17        6.67     11.81 o 
   1   4  -1       79.76       73.71      8.88 o 
   2   4  -1       31.51       24.47      5.53 o 
   3   4  -1       49.04       47.85      6.64 o 
   4   4  -1       30.00       32.90      4.36 o 
   5   4  -1        6.09        5.70      2.96 o 
   6   4  -1        6.98        4.95      5.24 o 
   7   4  -1       47.40       58.27      9.48 o 
   8   4  -1        1.86       14.34     10.38 o 
   9   4  -1       10.18       17.90     10.70 o 
   0   5  -1       33.56       38.65      9.88 o 
   1   5  -1        7.90       17.91      7.67 o 
   2   5  -1       34.94       30.90      9.49 o 
   3   5  -1       10.70       12.61      7.13 o 
   4   5  -1       22.53       33.69      7.24 o 
   5   5  -1       19.21        7.60      7.51 o 
   6   5  -1       14.82       15.61      7.66 o 
   7   5  -1        0.23       26.34     13.89 o 
   8   5  -1       11.50       13.79     16.43 o 
   1   6  -1        6.47       11.05      5.27 o 
   2   6  -1        2.16        5.06      5.18 o 
   3   6  -1       11.43       10.60      6.84 o 
   4   6  -1        2.61       15.78      9.44 o 
   5   6  -1        2.20       -1.35     13.46 o 
   6   6  -1        1.51       -9.04     10.86 o 
   0   7  -1       33.59       34.51     39.18 o 
   1   7  -1        0.34        0.38     14.58 o 
   2   7  -1        6.53       39.64     14.73 o 
   2   0   0    13059.04    14100.67     83.31 o 
   4   0   0      775.31      805.95     18.17 o 
   6   0   0     2039.16     2099.07     33.65 o 
   8   0   0      219.80      191.85     11.25 o 
  10   0   0       13.71       22.27      7.58 o 
   1   1   0        5.20        6.20      2.82 o 
   2   1   0     2208.16     1792.55     18.63 o 
   3   1   0        0.15        1.64      2.21 o 
   4   1   0      407.26      350.41      8.20 o 
   5   1   0       15.89       12.02      2.98 o 
   6   1   0        9.32       20.73      5.27 o 
   7   1   0       72.55       76.72      7.31 o 
   8   1   0        0.02        7.61      5.40 o 
   9   1   0        6.20       13.20      6.89 o 
  10   1   0       71.65       76.54      9.82 o 
  11   1   0       14.11        6.14      8.48 o 
   0   2   0     8699.95     9338.84    106.63 o 
   1   2   0      981.82     1038.65     22.32 o 
   2   2   0     3339.18     3605.05     36.65 o 
   3   2   0     1533.65     1767.77     31.25 o 
   4   2   0     5299.08     5800.96     46.69 o 
   5   2   0      498.47      591.98     14.63 o 
   6   2   0       30.61       34.52      4.61 o 
   7   2   0       69.54       66.80      6.61 o 
   8   2   0       21.20       30.49      7.32 o 
   9   2   0       12.08       21.60      6.18 o 
  10   2   0       68.57       68.51     13.61 o 
  11   2   0       16.40       24.23     19.36 o 
   1   3   0       37.74       40.37      5.58 o 
   2   3   0      201.53      188.97     11.89 o 
   3   3   0       38.20       32.53      3.98 o 
   4   3   0      188.16      181.42     10.65 o 
   5   3   0        1.75        2.26      4.28 o 
   6   3   0       87.63       85.96      8.28 o 
   7   3   0      159.33      154.46     11.75 o 
   8   3   0        6.78        3.04      8.21 o 
   9   3   0       23.88       20.41      8.54 o 
  10   3   0       12.29        7.50     10.11 o 
   0   4   0      536.97      587.90     22.83 o 
   1   4   0        1.38        1.21      4.31 o 
   2   4   0       51.73       43.28      7.00 o 
   3   4   0        2.47       13.36      4.93 o 
   4   4   0      127.26      117.91      8.71 o 
   5   4   0       31.74       30.41      5.61 o 
   6   4   0      211.29      168.63     13.88 o 
   7   4   0        6.83       18.52      6.31 o 
   8   4   0       37.15       38.63     12.46 o 
   9   4   0       36.20       50.80     14.60 o 
   1   5   0        0.10        8.06      6.13 o 
   2   5   0        7.05        9.98      6.23 o 
   3   5   0        1.05        4.98      5.03 o 
   4   5   0        0.04        0.14      4.94 o 
   5   5   0        2.85        2.83      7.65 o 
   6   5   0        0.00       15.03      8.34 o 
   7   5   0        8.20       19.76     10.33 o 
   8   5   0        8.45       18.18     12.91 o 
   0   6   0      144.22      113.50     15.68 o 
   1   6   0        3.89       -1.12      6.83 o 
   2   6   0        6.95       15.50      4.57 o 
   3   6   0        3.68       -2.34      6.12 o 
   4   6   0        5.84       -9.18     11.00 o 
   5   6   0        9.74       18.90     10.65 o 
   6   6   0       24.36       26.55     11.47 o 
   1   7   0        2.13       18.50     11.43 o 
   2   7   0        2.97        4.28     10.13 o 
   2   0   1     1758.39     1432.33     26.61 o 
   4   0   1     1023.57      904.93     37.96 o 
   6   0   1      113.41      118.69      9.31 o 
   8   0   1      201.33      189.10     11.79 o 
  10   0   1       13.94       24.48      7.77 o 
   0   1   1     2987.95     3514.63     44.02 o 
   1   1   1       52.83       55.09      3.55 o 
   2   1   1      578.09      612.64     13.49 o 
   3   1   1      350.60      362.49      7.56 o 
   4   1   1     1239.24     1391.53     15.66 o 
   5   1   1      100.85      105.14      5.65 o 
   6   1   1      570.93      610.48     15.04 o 
   7   1   1      201.54      212.10      9.22 o 
   8   1   1       83.59       77.42      6.26 o 
   9   1   1        3.76        7.10      8.17 o 
  10   1   1        8.63       22.56      5.29 o 
  11   1   1        5.57       15.96      9.77 o 
   1   2   1      152.21      206.59     31.95 o 
   2   2   1      230.59      220.32     10.95 o 
   3   2   1      522.98      562.33     23.16 o 
   4   2   1      698.27      789.04     42.68 o 
   5   2   1      126.07      145.08      7.44 o 
   6   2   1        4.44        8.92      2.99 o 
   7   2   1       28.15       22.03      4.53 o 
   8   2   1       45.34       40.93      9.10 o 
   9   2   1       12.36       14.68      7.45 o 
  10   2   1       87.92       78.93     13.67 o 
  11   2   1        2.90       14.99     10.74 o 
   0   3   1      268.26      258.82     12.92 o 
   1   3   1       13.57       12.47      4.01 o 
   2   3   1      126.11      125.66      8.29 o 
   3   3   1       41.14       46.97      5.81 o 
   4   3   1      156.85      166.03      9.66 o 
   5   3   1      123.26      131.04      9.44 o 
   6   3   1       67.14       66.51      7.68 o 
   7   3   1      160.12      177.08     12.74 o 
   8   3   1       14.26       17.46      5.41 o 
   9   3   1        6.33       -8.95      8.95 o 
  10   3   1        5.73        0.23     12.69 o 
   1   4   1       77.79       79.45      7.79 o 
   2   4   1       30.57       30.70      5.40 o 
   3   4   1       46.64       46.47      6.92 o 
   4   4   1       29.49       43.15      5.95 o 
   5   4   1        5.96        8.91      4.78 o 
   6   4   1        6.46       19.15      7.09 o 
   7   4   1       48.00       42.44      6.77 o 
   8   4   1        1.93       12.97     10.51 o 
   9   4   1       10.17       11.22     12.39 o 
   0   5   1       34.74       24.54      6.96 o 
   1   5   1        7.21       10.22      6.39 o 
   2   5   1       34.05       39.53      8.33 o 
   3   5   1       10.31        4.79      6.14 o 
   4   5   1       21.52       21.22      6.40 o 
   5   5   1       19.70       11.18      5.91 o 
   6   5   1       15.03       17.57      7.68 o 
   7   5   1        0.23        9.28      9.50 o 
   8   5   1       11.53       -3.13     12.29 o 
   1   6   1        6.13       19.59     11.31 o 
   2   6   1        1.90        0.93      8.55 o 
   3   6   1       11.12        4.02      8.07 o 
   4   6   1        2.74        4.81      9.21 o 
   5   6   1        2.15        9.70      9.95 o 
   6   6   1        1.55       -2.27      9.70 o 
   0   7   1       33.19       37.98     22.72 o 
   1   7   1        0.39       19.84     13.94 o 
   2   7   1        6.57        4.83     11.56 o 
   2   0   2      340.67      284.46     15.12 o 
   4   0   2      452.45      437.65     17.93 o 
   6   0   2       45.38       63.65     11.72 o 
   8   0   2       72.03       76.09      7.94 o 
  10   0   2       55.45       74.60     11.76 o 
   1   1   2    10036.32    10496.55     44.39 o 
   2   1   2    22485.02    23957.57     91.99 o 
   3   1   2     3618.36     3918.64     32.80 o 
   4   1   2       95.74      109.22      9.66 o 
   5   1   2      425.48      452.68     11.71 o 
   6   1   2      487.41      569.21     21.36 o 
   7   1   2       85.82      128.96     12.52 o 
   8   1   2      223.08      259.97     13.73 o 
   9   1   2       39.78       42.37      5.01 o 
  10   1   2       71.28       68.33      7.90 o 
  11   1   2       23.10       20.26      9.50 o 
   0   2   2      559.78      568.27     26.48 o 
   1   2   2      946.60      953.87     18.07 o 
   2   2   2      198.48      214.01      9.28 o 
   3   2   2      272.18      286.87      9.09 o 
   4   2   2      628.63      599.32     12.20 o 
   5   2   2       96.89       98.56      5.74 o 
   6   2   2       26.63       30.70      3.47 o 
   7   2   2       10.39       11.12      5.21 o 
   8   2   2       69.03       72.15     10.30 o 
   9   2   2       37.94       33.23      8.10 o 
  10   2   2        2.40       13.25     10.61 o 
  11   2   2        0.14       -2.26      8.98 o 
   1   3   2       88.94       92.67      6.06 o 
   2   3   2     1215.34     1216.11     23.52 o 
   3   3   2      155.31      161.67      8.49 o 
   4   3   2      639.34      605.75     15.96 o 
   5   3   2       95.99      101.17      6.81 o 
   6   3   2      373.38      390.47     13.48 o 
   7   3   2      200.78      196.66     11.17 o 
   8   3   2       46.60       49.32      7.80 o 
   9   3   2       32.87       17.00      7.72 o 
  10   3   2        5.96        2.19      8.42 o 
   0   4   2      236.71      230.89     22.60 o 
   1   4   2      104.27       96.45      9.41 o 
   2   4   2        6.78       13.01      4.67 o 
   3   4   2       47.93       47.39      6.79 o 
   4   4   2      112.20      102.13      8.92 o 
   5   4   2       31.42       33.40      6.47 o 
   6   4   2       24.76       30.93      6.15 o 
   7   4   2       89.99      110.41      9.88 o 
   8   4   2        3.25       14.13      9.67 o 
   9   4   2       15.62       22.29      9.54 o 
   1   5   2       84.87       85.53     16.60 o 
   2   5   2      190.44      171.27     14.87 o 
   3   5   2        9.37       -1.59      4.53 o 
   4   5   2       23.13       14.83      8.37 o 
   5   5   2        0.31        3.01      5.18 o 
   6   5   2       14.92        3.95      7.86 o 
   7   5   2       10.47       11.69     12.67 o 
   8   5   2       23.53       37.86     17.16 o 
   0   6   2       12.20       27.60     19.07 o 
   1   6   2        1.03       22.41     17.24 o 
   2   6   2        2.03       -4.87      8.81 o 
   3   6   2        0.78        1.85     11.83 o 
   4   6   2        1.88       20.38     11.47 o 
   5   6   2        8.05       20.25     10.77 o 
   6   6   2        0.27        2.09     13.37 o 
   1   7   2        7.48       36.27     17.27 o 
   2   7   2       25.02       30.99     17.17 o 
   2   0   3      965.55     1023.45     20.29 o 
   4   0   3       51.81       45.91      6.38 o 
   6   0   3      501.45      503.17     20.38 o 
   8   0   3      166.56      161.03     11.84 o 
  10   0   3       17.55       13.92      7.33 o 
   0   1   3      658.38      783.71     25.84 o 
   1   1   3      132.52      132.95      6.17 o 
   2   1   3     1280.04     1140.40     16.67 o 
   3   1   3       83.47       93.61      4.76 o 
   4   1   3      943.00      950.89     15.21 o 
   5   1   3       51.34       51.37      4.51 o 
   6   1   3       43.60       47.09      4.79 o 
   7   1   3       21.53       30.98      4.33 o 
   8   1   3       63.05       87.07      9.28 o 
   9   1   3       25.03       14.31      4.26 o 
  10   1   3       66.25       96.49     10.21 o 
  11   1   3       14.46       10.95     15.78 o 
   1   2   3      393.19      353.36     11.32 o 
   2   2   3      153.46      142.38      7.85 o 
   3   2   3     1248.22     1271.37     17.66 o 
   4   2   3       45.40       47.75      3.73 o 
   5   2   3      626.93      660.51     12.51 o 
   6   2   3       66.59       61.79      4.07 o 
   7   2   3       26.41       26.38      4.14 o 
   8   2   3       98.14      111.46     11.23 o 
   9   2   3        9.54       10.38      5.53 o 
  10   2   3       12.52       26.45      9.90 o 
  11   2   3        0.90       32.75     10.23 o 
   0   3   3       23.74       31.05     10.71 o 
   1   3   3      526.53      538.51     19.55 o 
   2   3   3      144.48      137.34      8.37 o 
   3   3   3      134.04      135.79      8.57 o 
   4   3   3        2.64       12.53      3.44 o 
   5   3   3       16.02       19.73      4.60 o 
   6   3   3      215.50      218.68      9.46 o 
   7   3   3       56.14       84.28      8.45 o 
   8   3   3       40.73       30.64      5.78 o 
   9   3   3        4.29        8.33      6.49 o 
  10   3   3        4.35        7.14      9.95 o 
   1   4   3      169.62      162.46     12.47 o 
   2   4   3       65.36       64.19      6.67 o 
   3   4   3      157.69      149.57      9.71 o 
   4   4   3       21.94       25.75      5.94 o 
   5   4   3       86.90       82.19      7.36 o 
   6   4   3        4.15       -5.15      5.15 o 
   7   4   3       73.63       56.95      8.48 o 
   8   4   3       53.63       33.99      9.49 o 
   9   4   3       17.40       17.46     10.09 o 
   0   5   3        6.49      -11.26     13.51 o 
   1   5   3      162.14      147.61     16.58 o 
   2   5   3       32.69       44.29      8.53 o 
   3   5   3      118.95      105.06     16.46 o 
   4   5   3       11.73       24.37      6.44 o 
   5   5   3        0.65       10.30      4.68 o 
   6   5   3        3.44       14.22      6.73 o 
   7   5   3        1.96       11.28      9.44 o 
   8   5   3        9.87       22.93     12.79 o 
   1   6   3       31.50       55.76     14.43 o 
   2   6   3       17.38       19.26      9.96 o 
   3   6   3       24.74       19.09     12.36 o 
   4   6   3        2.25       22.25      8.68 o 
   5   6   3        2.38        8.66     10.58 o 
   6   6   3        8.70       14.50     10.02 o 
   0   7   3       28.21       66.92     33.81 o 
   1   7   3        8.45       24.91     14.11 o 
   2   7   3        5.20       -2.89     12.23 o 
   0   0   4     8174.80     8136.11     65.71 o 
   2   0   4       64.91       79.97      6.08 o 
   4   0   4     1140.23     1156.69     25.10 o 
   6   0   4      377.05      391.30     18.82 o 
   8   0   4      311.70      279.93     16.06 o 
  10   0   4      111.01      125.29     13.95 o 
   1   1   4      399.77      338.26      9.65 o 
   2   1   4      546.16      564.28     12.60 o 
   3   1   4      187.99      162.43      6.39 o 
   4   1   4       59.57       55.19      4.45 o 
   5   1   4       61.17       51.73      4.28 o 
   6   1   4      202.07      199.34      8.35 o 
   7   1   4       11.35       11.80      3.81 o 
   8   1   4      106.58      117.69      8.57 o 
   9   1   4       29.48       19.45      4.56 o 
  10   1   4       51.07       42.56      9.99 o 
  11   1   4       16.16       46.02     11.66 o 
   0   2   4      629.04      648.89     31.82 o 
   1   2   4      655.79      736.79     20.58 o 
   2   2   4     1109.40     1101.23     19.24 o 
   3   2   4       45.54       52.16      4.37 o 
   4   2   4     2146.80     2203.78     21.53 o 
   5   2   4      147.14      140.32      5.06 o 
   6   2   4      122.04      129.19      7.01 o 
   7   2   4       10.25       17.01      3.91 o 
   8   2   4      103.25       94.21      8.12 o 
   9   2   4       27.09       22.31      6.36 o 
  10   2   4       27.69       10.13      7.15 o 
   1   3   4      257.61      244.38     15.04 o 
   2   3   4      542.28      536.55     15.94 o 
   3   3   4      169.63      156.28      9.44 o 
   4   3   4       20.90       28.32      4.10 o 
   5   3   4        7.87        7.08      2.98 o 
   6   3   4      283.02      270.88     12.06 o 
   7   3   4       21.15       31.41      4.95 o 
   8   3   4       67.40       73.46      8.80 o 
   9   3   4       16.71       13.95      6.96 o 
  10   3   4        5.88       21.61     10.05 o 
   0   4   4      382.79      395.07     29.12 o 
   1   4   4      209.57      206.21     14.98 o 
   2   4   4       90.75       82.20      9.40 o 
   3   4   4       90.60       89.66      7.83 o 
   4   4   4      316.33      335.32     13.37 o 
   5   4   4       29.94       23.17      6.03 o 
   6   4   4       19.91       23.62      6.35 o 
   7   4   4       83.50       79.88     10.32 o 
   8   4   4       23.95       28.40      9.03 o 
   9   4   4       20.36       25.08     14.23 o 
   1   5   4        3.62       17.96      8.29 o 
   2   5   4       83.26       54.93      8.85 o 
   3   5   4       49.84       35.17      7.67 o 
   4   5   4        7.36       14.06      6.68 o 
   5   5   4       25.81       30.48      6.68 o 
   6   5   4        8.67       14.44      8.40 o 
   7   5   4        4.37       18.12     11.67 o 
   8   5   4        2.04       11.40     13.42 o 
   0   6   4      186.34      196.65     40.18 o 
   1   6   4        9.35       36.45     14.01 o 
   2   6   4        8.50        5.21     11.99 o 
   3   6   4        4.52       21.76     12.45 o 
   4   6   4        2.38       -4.45      7.53 o 
   5   6   4        0.02       -5.14     10.65 o 
   6   6   4        6.74       25.22     13.72 o 
   1   7   4        0.52        9.07     21.21 o 
   2   7   4        1.41      -12.71     22.05 o 
   2   0   5     4070.60     4031.97     44.09 o 
   4   0   5      405.63      372.96     16.59 o 
   6   0   5      161.21      163.78     12.27 o 
   8   0   5      143.60      121.86     11.81 o 
  10   0   5       68.15       57.22     10.40 o 
   0   1   5     3270.08     3298.20     60.66 o 
   1   1   5       74.54       88.33      6.20 o 
   2   1   5      598.95      658.93     13.08 o 
   3   1   5       19.57       23.21      3.70 o 
   4   1   5      272.83      288.23      9.41 o 
   5   1   5       34.60       43.37      4.52 o 
   6   1   5      292.88      295.40     10.31 o 
   7   1   5        6.83        8.16      3.60 o 
   8   1   5       54.46       49.42      5.27 o 
   9   1   5       32.97       23.32      7.50 o 
  10   1   5       17.40       30.61      6.20 o 
  11   1   5        7.41       12.65     10.03 o 
   1   2   5      120.20      109.24      8.22 o 
   2   2   5      315.70      305.95     11.10 o 
   3   2   5       74.15       70.56      5.10 o 
   4   2   5      746.56      718.43     15.33 o 
   5   2   5      212.51      213.21      7.15 o 
   6   2   5      184.35      160.15      5.95 o 
   7   2   5      126.98      123.83      6.88 o 
   8   2   5       30.76       30.55      6.51 o 
   9   2   5       12.58       11.14      5.30 o 
  10   2   5        8.50       18.72     11.02 o 
   0   3   5     2547.72     2711.69     68.84 o 
   1   3   5      142.79      138.23     11.20 o 
   2   3   5      409.65      383.70     14.33 o 
   3   3   5        2.72        8.76      4.71 o 
   4   3   5      108.05      109.06      7.32 o 
   5   3   5       18.88       15.30      3.43 o 
   6   3   5      370.22      339.78     12.82 o 
   7   3   5       58.92       57.69      6.18 o 
   8   3   5       23.99       23.28      4.84 o 
   9   3   5        3.04        3.58      5.28 o 
  10   3   5        4.01       21.16     14.38 o 
   1   4   5      132.80      123.05     12.15 o 
   2   4   5        1.34        1.26      5.47 o 
   3   4   5      178.05      187.93     10.92 o 
   4   4   5      147.85      155.72      9.50 o 
   5   4   5       68.85       67.42      7.24 o 
   6   4   5       13.24        4.57      6.47 o 
   7   4   5       29.86       29.59      6.89 o 
   8   4   5       40.08       32.73     11.08 o 
   9   4   5       15.53       14.51     10.27 o 
   0   5   5       25.97       44.46     20.17 o 
   1   5   5       20.05       31.28     11.70 o 
   2   5   5       66.93       73.11     14.94 o 
   3   5   5        4.16        5.46      6.70 o 
   4   5   5       93.33       82.36      8.76 o 
   5   5   5       16.36       14.27      6.40 o 
   6   5   5        4.98       14.15      9.84 o 
   7   5   5       34.60       46.82     12.09 o 
   8   5   5        3.47       18.37     13.45 o 
   1   6   5      110.14      129.64     22.61 o 
   2   6   5       21.98       38.50     10.66 o 
   3   6   5        3.61       20.90     12.42 o 
   4   6   5        2.06       14.67      7.32 o 
   5   6   5        1.66       18.70      8.71 o 
   6   6   5        5.38       -0.15      9.48 o 
   0   7   5        1.30       15.08     15.69 o 
   1   7   5        0.42       19.31     17.13 o 
   0   0   6    12160.23    11979.15    163.87 o 
   2   0   6      111.43      135.46      9.24 o 
   4   0   6      440.10      468.50     19.79 o 
   6   0   6      148.27      158.46     10.29 o 
   8   0   6       77.37       84.15     10.89 o 
  10   0   6       16.84       21.39      9.85 o 
   1   1   6      944.96     1064.00     19.70 o 
   2   1   6     1246.61     1166.13     20.02 o 
   3   1   6       52.66       47.21      3.85 o 
   4   1   6      817.05      694.11     14.62 o 
   5   1   6        8.20        6.86      2.70 o 
   6   1   6       99.86      102.75      6.28 o 
   7   1   6       40.95       45.08      5.11 o 
   8   1   6      101.85      104.68      8.45 o 
   9   1   6       58.82       60.81      8.20 o 
  10   1   6       63.49       65.18      8.84 o 
  11   1   6       26.58       36.62     10.64 o 
   0   2   6     4480.32     4621.37     75.65 o 
   1   2   6      197.04      197.90     11.04 o 
   2   2   6       42.47       62.43      8.03 o 
   3   2   6       36.44       42.85      4.64 o 
   4   2   6      258.00      271.14      9.88 o 
   5   2   6      174.20      171.27      7.96 o 
   6   2   6       64.84       68.59      4.42 o 
   7   2   6      175.18      164.69      8.51 o 
   8   2   6       22.06       23.32      4.57 o 
   9   2   6        6.52        5.09      4.18 o 
  10   2   6        9.65       10.38      8.31 o 
   1   3   6      154.17      161.91     13.68 o 
   2   3   6      453.21      458.78     19.50 o 
   3   3   6       86.21       86.75      7.68 o 
   4   3   6      144.34      130.84      8.12 o 
   5   3   6       70.68       61.69      5.36 o 
   6   3   6      314.18      298.13     12.83 o 
   7   3   6       19.10       25.18      6.30 o 
   8   3   6       31.13       16.42      7.71 o 
   9   3   6        0.64        2.71     10.90 o 
  10   3   6        6.18        6.47     12.35 o 
   0   4   6      207.65      191.82     21.40 o 
   1   4   6       55.58       53.35      7.67 o 
   2   4   6       16.11       12.86      5.41 o 
   3   4   6        8.13        8.65      4.80 o 
   4   4   6       83.17       81.00      7.85 o 
   5   4   6       11.33       13.27      4.19 o 
   6   4   6        1.06        0.47      4.02 o 
   7   4   6        1.23       10.19      5.93 o 
   8   4   6       13.97       34.60     14.57 o 
   9   4   6       33.90       32.86     14.78 o 
   1   5   6       50.28       67.02     12.38 o 
   2   5   6       86.86      115.22     17.38 o 
   3   5   6       10.38       15.00      9.60 o 
   4   5   6       10.91       10.73      6.02 o 
   5   5   6       12.43        7.09      6.15 o 
   6   5   6        8.17       21.38     14.41 o 
   7   5   6       20.65       35.01     12.93 o 
   0   6   6        1.70       24.20     44.07 o 
   1   6   6        3.67       -1.32     13.94 o 
   2   6   6        1.08        7.02     10.49 o 
   3   6   6        7.05       -4.44     10.12 o 
   4   6   6        1.24        7.65      9.51 o 
   5   6   6       11.51       10.27     18.79 o 
   2   0   7      900.74      781.73     20.27 o 
   4   0   7     1873.04     1707.29     31.27 o 
   6   0   7        6.40        4.10      4.03 o 
   8   0   7      114.36      132.51     12.77 o 
  10   0   7      131.37      118.90     14.21 o 
   0   1   7     8286.06     9063.12    324.73 o 
   1   1   7      107.13       97.56      8.52 o 
   2   1   7      249.76      236.19     10.82 o 
   3   1   7      280.98      279.41      8.44 o 
   4   1   7      530.61      556.09     13.42 o 
   5   1   7      264.81      273.54     10.11 o 
   6   1   7      170.62      175.27      7.52 o 
   7   1   7       72.05       67.39      5.99 o 
   8   1   7       34.98       42.98      5.56 o 
   9   1   7        1.51        3.63      4.99 o 
  10   1   7       20.08       20.44      7.16 o 
  11   1   7       17.17       44.57     12.24 o 
   1   2   7      548.10      526.24     18.03 o 
   2   2   7     1366.65     1296.84     32.38 o 
   3   2   7       31.67       42.56      4.91 o 
   4   2   7      197.68      174.40      8.92 o 
   5   2   7       40.26       30.28      3.98 o 
   6   2   7       14.30       17.72      3.51 o 
   7   2   7       73.93       80.11      7.46 o 
   8   2   7      186.30      169.04      9.27 o 
   9   2   7       34.36       30.58      7.57 o 
  10   2   7       10.43       19.47     13.88 o 
   0   3   7      320.52      358.79     31.36 o 
   1   3   7        8.25       -5.15      5.15 o 
   2   3   7       66.08       61.71      7.22 o 
   3   3   7        0.53        2.20      3.50 o 
   4   3   7       44.03       43.81      4.70 o 
   5   3   7       82.89       73.82      6.68 o 
   6   3   7      294.17      286.58     11.44 o 
   7   3   7       11.04       13.06      4.37 o 
   8   3   7       20.22       12.42      8.24 o 
   9   3   7       44.20       40.32      9.72 o 
  10   3   7        1.90        2.57     15.50 o 
   1   4   7      136.03      147.92     12.77 o 
   2   4   7      281.58      295.34     17.82 o 
   3   4   7       88.22      104.46     12.98 o 
   4   4   7       18.98       24.88      5.79 o 
   5   4   7       73.42       66.84      6.79 o 
   6   4   7        9.75       12.52      5.16 o 
   7   4   7       14.19       21.84      8.45 o 
   8   4   7       23.31       35.68     11.67 o 
   9   4   7        1.13       20.90     12.97 o 
   0   5   7        2.57        5.30     17.36 o 
   1   5   7       27.57       31.02     11.64 o 
   2   5   7       31.41       39.18     12.42 o 
   3   5   7       33.17       30.93     11.99 o 
   4   5   7       16.26       29.83      9.01 o 
   5   5   7       18.46        6.35      8.84 o 
   6   5   7        6.66       23.12      9.99 o 
   7   5   7        5.30       17.91     10.46 o 
   1   6   7        1.12        1.24     13.34 o 
   2   6   7        8.61        2.40     17.92 o 
   3   6   7        0.02       21.52     12.41 o 
   4   6   7       23.18       43.23     15.76 o 
   5   6   7        0.84       11.34     12.76 o 
   0   0   8     1084.76      948.69     34.51 o 
   2   0   8     1058.46      989.36     22.58 o 
   4   0   8      267.59      269.46     13.13 o 
   6   0   8       20.77       15.46      4.15 o 
   8   0   8      303.83      318.75     21.35 o 
  10   0   8      108.97      103.71     14.96 o 
   1   1   8      232.36      221.27     12.80 o 
   2   1   8     3210.34     3069.68     43.37 o 
   3   1   8       58.89       57.43      4.59 o 
   4   1   8      147.18      129.83      6.27 o 
   5   1   8        1.81        9.03      3.24 o 
   6   1   8        9.23        8.66      4.00 o 
   7   1   8       32.69       30.71      5.37 o 
   8   1   8       34.92       37.93      4.84 o 
   9   1   8        5.58       11.29      4.77 o 
  10   1   8       26.17       24.73      8.72 o 
   0   2   8     1711.08     1849.35     47.38 o 
   1   2   8        0.51        3.14      3.47 o 
   2   2   8      360.49      322.18     13.36 o 
   3   2   8       55.52       49.53      6.06 o 
   4   2   8      234.40      244.34     10.38 o 
   5   2   8       72.04       66.79      5.43 o 
   6   2   8      179.44      175.08      9.68 o 
   7   2   8      227.74      231.34     12.72 o 
   8   2   8       36.86       38.26      6.23 o 
   9   2   8       32.66       30.77      6.86 o 
  10   2   8       14.47       37.06     13.75 o 
   1   3   8      124.33      128.64     11.65 o 
   2   3   8      236.24      236.77     12.27 o 
   3   3   8       65.08       70.58      6.17 o 
   4   3   8       42.62       50.45      5.85 o 
   5   3   8        3.54       -1.57      4.04 o 
   6   3   8       61.96       59.02      5.91 o 
   7   3   8       31.90       30.90      3.93 o 
   8   3   8        0.02        0.65      7.16 o 
   9   3   8        0.62       17.95      9.35 o 
   0   4   8       33.93       47.07     10.38 o 
   1   4   8        4.05        8.05      6.85 o 
   2   4   8       41.01       32.64      8.33 o 
   3   4   8        5.11       14.57      8.86 o 
   4   4   8       69.68       65.95      8.59 o 
   5   4   8        6.80       12.08      5.19 o 
   6   4   8       16.66       14.38      5.43 o 
   7   4   8        0.42       19.92      7.48 o 
   8   4   8        4.72        5.93      7.75 o 
   1   5   8        0.65       -5.68     11.44 o 
   2   5   8       27.03       32.73     10.60 o 
   3   5   8       13.36       20.25      9.78 o 
   4   5   8        1.47       11.86      7.81 o 
   5   5   8        2.05        8.39      7.14 o 
   6   5   8        1.18       19.46     13.22 o 
   7   5   8       16.55       28.72     15.24 o 
   0   6   8        5.03       11.89     21.58 o 
   1   6   8        0.91       -0.53     16.88 o 
   2   6   8        0.38      -19.03     25.33 o 
   3   6   8        3.17       41.96     16.62 o 
   4   6   8        0.02       15.35     14.48 o 
   5   6   8        3.52        9.97     13.12 o 
   2   0   9     3010.84     3050.51     41.66 o 
   4   0   9       40.24       42.91      5.81 o 
   6   0   9      295.18      303.87     12.90 o 
   8   0   9      359.10      356.88     18.78 o 
  10   0   9      106.79       77.03     18.30 o 
   0   1   9      236.56      233.21     17.13 o 
   1   1   9      389.90      395.85     16.26 o 
   2   1   9      707.47      637.53     21.26 o 
   3   1   9      437.01      480.38     15.90 o 
   4   1   9      278.90      251.97      9.60 o 
   5   1   9       65.90       71.04      5.47 o 
   6   1   9      284.44      284.59     12.43 o 
   7   1   9       13.61       20.02      5.34 o 
   8   1   9       67.73       73.34      8.68 o 
   9   1   9       15.02       18.30      7.33 o 
  10   1   9       72.90       96.90     12.89 o 
   1   2   9      161.46      167.84      9.86 o 
   2   2   9      538.42      556.01     17.93 o 
   3   2   9      281.99      295.56     13.05 o 
   4   2   9      147.59      139.47      8.88 o 
   5   2   9       15.84       11.52      4.01 o 
   6   2   9       60.80       52.05      6.48 o 
   7   2   9       81.12       88.42     10.22 o 
   8   2   9       16.77       13.90      7.87 o 
   9   2   9       30.54       20.17      7.08 o 
  10   2   9        4.92       11.95     11.29 o 
   0   3   9      492.49      560.42     30.35 o 
   1   3   9      194.22      220.02     15.30 o 
   2   3   9       51.23       54.04      6.77 o 
   3   3   9       98.50      109.97      9.50 o 
   4   3   9      202.84      196.08     12.34 o 
   5   3   9        4.96        4.17      4.64 o 
   6   3   9       36.04       35.77      5.70 o 
   7   3   9        2.84        3.79      2.84 o 
   8   3   9        7.50       16.01      8.71 o 
   9   3   9       18.79        8.97      8.57 o 
   1   4   9       10.22        0.81      7.60 o 
   2   4   9       55.13       80.90     14.10 o 
   3   4   9       64.86       65.77     13.85 o 
   4   4   9       45.46       57.19     10.60 o 
   5   4   9        5.48       10.73      6.67 o 
   6   4   9        9.36       13.03      8.04 o 
   7   4   9       13.97       33.85      8.45 o 
   8   4   9        6.58       15.54     10.51 o 
   0   5   9      104.74      114.00     30.10 o 
   1   5   9        5.43       22.87      8.56 o 
   2   5   9        4.37       12.43     10.60 o 
   3   5   9        0.98       12.37      8.94 o 
   4   5   9       21.33       18.53      8.14 o 
   5   5   9        6.86       13.48     10.32 o 
   6   5   9       13.75       26.01     11.29 o 
   7   5   9        0.12       -3.62     10.41 o 
   1   6   9        1.50       15.72     18.28 o 
   2   6   9        5.99        1.97     16.39 o 
   3   6   9       10.86       11.97     13.24 o 
   4   6   9        0.75       10.12     16.19 o 
   0   0  10     1013.12      873.83     30.47 o 
   2   0  10      155.52      150.70     10.48 o 
   4   0  10      541.62      492.99     19.11 o 
   6   0  10      123.47      123.62     10.54 o 
   8   0  10      153.88      146.43     12.13 o 
  10   0  10        0.23       30.93     13.70 o 
   1   1  10      185.67      187.35     11.26 o 
   2   1  10       86.70       82.71      8.36 o 
   3   1  10      190.92      191.99     10.68 o 
   4   1  10       41.89       42.02      4.82 o 
   5   1  10       36.15       38.50      5.02 o 
   6   1  10      244.40      250.45     12.02 o 
   7   1  10       90.44       99.59     10.33 o 
   8   1  10       39.33       33.31      5.95 o 
   9   1  10       74.48       53.85     19.08 o 
  10   1  10        1.72        6.13      7.68 o 
   0   2  10      142.46      152.30     12.95 o 
   1   2  10       38.04       31.78      4.76 o 
   2   2  10       44.64       45.97      5.89 o 
   3   2  10       44.87       47.76      5.40 o 
   4   2  10      223.15      227.95     11.25 o 
   5   2  10       35.81       31.00      4.87 o 
   6   2  10       18.60       26.60      5.17 o 
   7   2  10       55.08       54.89      8.66 o 
   8   2  10       31.96       24.57      6.65 o 
   9   2  10       20.04       29.05      7.76 o 
  10   2  10       11.05       13.78     11.27 o 
   1   3  10      157.77      145.85      9.13 o 
   2   3  10       74.27       78.35      8.71 o 
   3   3  10      128.02      116.45      9.98 o 
   4   3  10       31.67       33.53      6.39 o 
   5   3  10       88.84       78.75      9.38 o 
   6   3  10        7.47        6.86      4.34 o 
   7   3  10        2.54        1.73      5.43 o 
   8   3  10       13.64        7.80      8.47 o 
   9   3  10        1.38       -0.19      9.36 o 
   0   4  10       59.95       62.88     17.88 o 
   1   4  10       85.84       81.34     13.79 o 
   2   4  10       14.44       21.28      9.28 o 
   3   4  10       24.60       10.44      8.72 o 
   4   4  10       12.03       13.88      7.93 o 
   5   4  10        9.03        9.31      7.84 o 
   6   4  10       16.26       19.90      7.34 o 
   7   4  10        5.73       15.56      7.36 o 
   8   4  10        7.31       26.08     11.97 o 
   1   5  10        9.90        9.82     10.82 o 
   2   5  10       18.21       20.67      7.69 o 
   3   5  10        7.55        2.19      9.67 o 
   4   5  10        4.46        5.62      9.62 o 
   5   5  10        2.17       13.13     10.31 o 
   6   5  10        8.21       -6.13     11.27 o 
   0   6  10       31.65       37.58     20.91 o 
   1   6  10       14.76        6.28     12.68 o 
   2   6  10        0.98       -0.61     12.44 o 
   3   6  10        9.75        4.13     12.03 o 
   4   6  10        3.59        2.26     12.52 o 
   2   0  11       48.07       48.04      6.91 o 
   4   0  11      867.21      909.75     24.83 o 
   6   0  11      383.08      367.61     15.83 o 
   8   0  11       42.52       44.00      8.39 o 
  10   0  11       22.05       46.20     15.71 o 
   0   1  11      395.54      345.04     21.36 o 
   1   1  11       64.28       54.22      5.36 o 
   2   1  11       13.74       30.21      5.08 o 
   3   1  11       10.24       14.06      4.74 o 
   4   1  11       35.79       31.04      4.74 o 
   5   1  11      122.37      132.91      7.23 o 
   6   1  11      124.62      124.65      9.73 o 
   7   1  11       57.19       54.35      8.42 o 
   8   1  11       68.00       66.19      8.66 o 
   9   1  11       52.33       60.46     13.88 o 
  10   1  11       27.22       32.90     10.91 o 
   1   2  11      256.38      265.00     11.73 o 
   2   2  11      167.33      179.39     10.54 o 
   3   2  11       64.96       67.38      5.80 o 
   4   2  11      136.93      134.88      8.46 o 
   5   2  11       43.96       37.96      5.96 o 
   6   2  11       75.95       54.56      7.85 o 
   7   2  11       23.34       15.41      5.36 o 
   8   2  11       66.95       76.46     10.06 o 
   9   2  11        6.59       24.10     10.24 o 
   0   3  11       83.70       64.87     12.57 o 
   1   3  11      142.31      135.80      9.80 o 
   2   3  11      141.60      125.96      9.07 o 
   3   3  11       14.77       18.29      7.47 o 
   4   3  11      216.29      238.58     15.11 o 
   5   3  11       12.76       16.77      6.06 o 
   6   3  11       20.11       17.61      5.78 o 
   7   3  11        6.28       15.78      5.85 o 
   8   3  11        3.23       -3.73      7.31 o 
   9   3  11        2.99       13.00      9.03 o 
   1   4  11      177.23      204.29     20.82 o 
   2   4  11       85.63       83.58     14.22 o 
   3   4  11       16.10       12.25      6.03 o 
   4   4  11       23.75       19.88      6.48 o 
   5   4  11        7.02       19.64      8.95 o 
   6   4  11       22.82        6.88      6.77 o 
   7   4  11        5.42       10.58      8.26 o 
   8   4  11        7.20       19.97     12.62 o 
   0   5  11       67.91       84.09     22.24 o 
   1   5  11       22.47       14.27     13.91 o 
   2   5  11        4.88       14.14     15.55 o 
   3   5  11        4.88       20.09     10.82 o 
   4   5  11        0.61      -10.69     10.69 o 
   5   5  11        1.75        5.36      9.54 o 
   6   5  11        8.15        6.34     10.09 o 
   1   6  11        1.80       -1.28     15.71 o 
   2   6  11        6.31       16.36     12.10 o 
   3   6  11        6.16       14.99     14.87 o 
   0   0  12     1498.77     1438.91     43.31 o 
   2   0  12       49.92       60.40      8.35 o 
   4   0  12       64.53       73.42      7.73 o 
   6   0  12      274.42      270.79     14.92 o 
   8   0  12       41.34       22.42     16.13 o 
  10   0  12       11.50       31.08     11.25 o 
   1   1  12       17.47       31.95      4.33 o 
   2   1  12      388.04      363.53     15.36 o 
   3   1  12       39.14       30.57      5.22 o 
   4   1  12      100.05       88.38      7.75 o 
   5   1  12       13.72        5.68      4.35 o 
   6   1  12      182.80      181.62     12.76 o 
   7   1  12        0.38        4.59      6.84 o 
   8   1  12       26.07       42.35      8.97 o 
   9   1  12        8.06       24.66     18.21 o 
  10   1  12        0.34       32.57     13.24 o 
   0   2  12      614.39      611.40     26.68 o 
   1   2  12       37.34       32.84      5.55 o 
   2   2  12       26.20       31.99      5.14 o 
   3   2  12       23.16       29.65      4.75 o 
   4   2  12      222.83      214.56     10.53 o 
   5   2  12       29.24       24.29      5.97 o 
   6   2  12       11.66       17.62      5.80 o 
   7   2  12        2.24        5.19      4.79 o 
   8   2  12        4.17        0.31      9.12 o 
   9   2  12       13.27       16.27     11.44 o 
   1   3  12      162.59      157.97     10.92 o 
   2   3  12       76.80       80.29      9.45 o 
   3   3  12        5.78       19.24      8.55 o 
   4   3  12       35.60       38.73      6.92 o 
   5   3  12       23.04       23.76      5.56 o 
   6   3  12       20.43       21.77      6.79 o 
   7   3  12       10.42        8.29      6.96 o 
   8   3  12        2.25       20.36     17.61 o 
   0   4  12      186.62      222.20    101.27 o 
   1   4  12       37.15       39.29     10.33 o 
   2   4  12        4.08       -2.51      8.81 o 
   3   4  12       17.69        2.90      8.65 o 
   4   4  12       46.48       58.97      9.41 o 
   5   4  12       10.24       -2.39      6.94 o 
   6   4  12        9.46        5.96      6.19 o 
   7   4  12       12.76        6.40     11.44 o 
   1   5  12       92.63       85.97     17.05 o 
   2   5  12        8.92       21.35     13.23 o 
   3   5  12        6.27        8.28      9.44 o 
   4   5  12        0.88        3.86     10.39 o 
   5   5  12        3.12        6.76     15.17 o 
   6   5  12        3.97       14.16     11.98 o 
   0   6  12        3.71        2.84     17.47 o 
   1   6  12        1.84        1.00     23.15 o 
   2   6  12        0.53        2.14     11.72 o 
   3   6  12        2.00       41.70     18.64 o 
   2   0  13      242.12      240.72     15.45 o 
   4   0  13       52.66       55.56      7.70 o 
   6   0  13       14.26       18.60      3.94 o 
   8   0  13       61.42       53.83     16.65 o 
   0   1  13      919.02      886.53     31.37 o 
   1   1  13        3.79        5.22      4.04 o 
   2   1  13       64.11       74.76      8.27 o 
   3   1  13        4.14        4.71      4.74 o 
   4   1  13      114.36       99.71      8.70 o 
   5   1  13        1.75        5.63      4.60 o 
   6   1  13      148.23      169.97     13.08 o 
   7   1  13        1.55        8.55      4.94 o 
   8   1  13       33.95       46.61     10.71 o 
   9   1  13       24.38       26.75     10.56 o 
   1   2  13        6.16        8.83      5.21 o 
   2   2  13       64.95       68.86      7.58 o 
   3   2  13      182.52      171.33      9.63 o 
   4   2  13       71.25       72.05      8.04 o 
   5   2  13       62.67       66.39      9.47 o 
   6   2  13      105.42      112.10     12.12 o 
   7   2  13       20.71       35.84      8.35 o 
   8   2  13       12.28       30.11     11.07 o 
   9   2  13        0.07       16.11     13.30 o 
   0   3  13       37.89       36.52      9.81 o 
   1   3  13       28.59       24.50      4.51 o 
   2   3  13      101.04      102.99     13.45 o 
   3   3  13       13.51       13.84      7.48 o 
   4   3  13      101.19       96.19     10.81 o 
   5   3  13       13.59       18.47      6.20 o 
   6   3  13       11.98       15.67      5.52 o 
   7   3  13        9.90       17.54      8.00 o 
   8   3  13        2.91       16.12     15.20 o 
   1   4  13      184.24      192.54     18.93 o 
   2   4  13       10.11       15.01      8.04 o 
   3   4  13       63.17       70.38     10.34 o 
   4   4  13        6.37       14.68      7.39 o 
   5   4  13       79.63       62.88      9.71 o 
   6   4  13       25.43       21.65      7.29 o 
   7   4  13       12.67       14.76     11.10 o 
   0   5  13       19.88      -10.82     15.66 o 
   1   5  13        7.28        4.45      9.82 o 
   2   5  13        8.13       17.25     10.67 o 
   3   5  13        2.69       26.92     12.20 o 
   4   5  13        3.70        6.80     10.52 o 
   5   5  13        4.19       -3.16     13.73 o 
   1   6  13        1.59       32.39     13.66 o 
   2   6  13        1.80       22.97     12.41 o 
   0   0  14      607.87      627.54     30.95 o 
   2   0  14      120.15      107.51     12.00 o 
   4   0  14      164.54      174.95     13.70 o 
   6   0  14       40.00       34.79     12.68 o 
   8   0  14        5.08       -2.86     13.43 o 
   1   1  14       82.21       94.40      7.28 o 
   2   1  14      587.35      615.66     21.32 o 
   3   1  14       12.20       12.13      4.92 o 
   4   1  14       65.40       84.67      8.70 o 
   5   1  14       14.55       29.06      8.43 o 
   6   1  14       19.51       22.67      6.00 o 
   7   1  14        2.55       -1.13      5.96 o 
   8   1  14       32.61       55.93     15.97 o 
   9   1  14        3.70        6.15      9.76 o 
   0   2  14      182.70      180.04     15.80 o 
   1   2  14        6.68        8.57      5.49 o 
   2   2  14       75.32       75.83      9.10 o 
   3   2  14       15.20       23.26      4.37 o 
   4   2  14       89.33       97.37      9.24 o 
   5   2  14        5.67       -2.90      5.72 o 
   6   2  14        3.64       15.00      7.32 o 
   7   2  14        1.96       16.07      8.43 o 
   8   2  14        6.29       45.47     18.44 o 
   9   2  14        7.60        0.64     12.06 o 
   1   3  14       35.87       30.48      4.44 o 
   2   3  14      470.25      501.69     27.40 o 
   3   3  14       30.08       45.98      8.46 o 
   4   3  14        8.98        8.32      6.03 o 
   5   3  14       23.52       34.93      7.22 o 
   6   3  14        2.81       12.08      8.24 o 
   7   3  14        8.53        3.11      9.98 o 
   8   3  14       12.75        3.70     11.40 o 
   0   4  14       19.10       13.98     12.72 o 
   1   4  14       17.23        4.09      7.22 o 
   2   4  14        8.76        5.34      9.97 o 
   3   4  14       13.10       10.86      6.77 o 
   4   4  14       14.73       11.06      6.27 o 
   5   4  14       18.05       36.73      8.57 o 
   6   4  14        1.05       19.77      9.12 o 
   7   4  14        6.11       15.47     13.53 o 
   1   5  14       29.35       51.30     14.33 o 
   2   5  14       34.17       19.62     11.19 o 
   3   5  14        7.48        8.42     14.82 o 
   4   5  14        6.84       -0.21      8.78 o 
   5   5  14        1.63        7.42     15.71 o 
   2   0  15      665.17      718.47     28.54 o 
   4   0  15       20.04       20.35      7.51 o 
   6   0  15       42.86       46.07     11.05 o 
   8   0  15       12.47        5.32     14.83 o 
   0   1  15      219.22      206.30     16.63 o 
   1   1  15        1.37        9.12      3.61 o 
   2   1  15       81.20       64.24      8.03 o 
   3   1  15        2.47       11.08      5.49 o 
   4   1  15       26.64       45.56      7.57 o 
   5   1  15       20.74       14.34      6.32 o 
   6   1  15        4.69        5.78      6.30 o 
   7   1  15       20.22       32.78      9.00 o 
   8   1  15       31.42       28.89     13.91 o 
   9   1  15        4.64      -12.60     12.60 o 
   1   2  15      159.95      163.03     12.56 o 
   2   2  15      177.68      173.09     13.37 o 
   3   2  15       39.94       35.80      4.67 o 
   4   2  15        9.83       22.99      6.04 o 
   5   2  15        2.30        8.12      4.65 o 
   6   2  15        1.57       12.69      8.53 o 
   7   2  15        5.69        5.25      8.83 o 
   8   2  15       22.85       29.35     15.94 o 
   0   3  15       80.70       99.69     24.51 o 
   1   3  15        3.24        1.36      5.13 o 
   2   3  15      109.97      113.66     11.25 o 
   3   3  15        0.75        6.52      7.09 o 
   4   3  15      117.46       98.15     11.59 o 
   5   3  15       10.14        5.15      8.80 o 
   6   3  15       46.66       48.48     11.41 o 
   7   3  15        0.74       11.16     12.58 o 
   1   4  15        0.11       -1.02      5.64 o 
   2   4  15        9.82       -0.40      9.79 o 
   3   4  15        1.83       15.06     10.55 o 
   4   4  15       25.85       25.42      7.01 o 
   5   4  15        0.42        2.67     10.46 o 
   6   4  15        2.90       11.05      8.86 o 
   0   5  15       20.62       42.31     15.03 o 
   1   5  15        1.02       21.20     13.77 o 
   2   5  15       28.58       13.89     15.66 o 
   3   5  15        0.26       13.32     14.43 o 
   4   5  15       10.25        7.63     12.74 o 
   0   0  16        1.50        3.38     11.38 o 
   2   0  16      309.40      304.76     22.91 o 
   4   0  16      378.64      387.13     23.81 o 
   6   0  16        0.08       13.51     10.19 o 
   8   0  16        9.82       12.89     26.57 o 
   1   1  16        5.67       17.77      4.35 o 
   2   1  16       66.67       80.64      9.69 o 
   3   1  16       37.00       30.72      9.04 o 
   4   1  16        9.64       11.87      6.61 o 
   5   1  16       30.79       35.23      8.36 o 
   6   1  16       72.40       86.64     12.54 o 
   7   1  16        0.26       17.91      8.97 o 
   8   1  16        9.13       12.73     13.52 o 
   0   2  16      749.15      814.74     37.80 o 
   1   2  16       50.76       49.24      7.54 o 
   2   2  16       70.30       62.00      7.47 o 
   3   2  16       33.04       32.57      6.27 o 
   4   2  16       15.55       13.93      5.35 o 
   5   2  16        1.11        8.05      7.03 o 
   6   2  16       70.08       79.89     13.39 o 
   7   2  16        1.25        8.28      9.38 o 
   8   2  16       45.47       70.94     18.88 o 
   1   3  16        4.80       13.60      4.77 o 
   2   3  16       31.31       26.78      8.54 o 
   3   3  16       37.72       58.05     12.86 o 
   4   3  16        3.07        2.11      6.64 o 
   5   3  16       12.56        7.89      8.34 o 
   6   3  16        1.97        4.55      9.25 o 
   7   3  16        9.26       21.44     10.94 o 
   0   4  16      129.13      153.44     22.41 o 
   1   4  16        3.75        9.36      8.21 o 
   2   4  16        4.26       -1.49     10.82 o 
   3   4  16        1.74       -5.85     11.45 o 
   4   4  16       65.55       75.15     14.32 o 
   5   4  16       14.20       22.51     12.36 o 
   6   4  16        0.24       15.45     15.00 o 
   1   5  16        5.04       16.81      9.81 o 
   2   5  16        3.68       13.51     10.48 o 
   3   5  16        7.27       -1.54     10.72 o 
   2   0  17       77.85       44.05     11.88 o 
   4   0  17       93.37       71.89     11.70 o 
   6   0  17       41.80       77.28     20.79 o 
   8   0  17        2.05       18.24     18.47 o 
   0   1  17      189.44      217.78     21.22 o 
   1   1  17        8.59        7.56      4.29 o 
   2   1  17       20.35       25.92      7.43 o 
   3   1  17       38.79       32.12      7.44 o 
   4   1  17       24.92       34.13      7.25 o 
   5   1  17       18.68       19.51      7.80 o 
   6   1  17       28.04       63.62     15.30 o 
   7   1  17        3.64       12.71     14.45 o 
   8   1  17       17.61       -7.90     15.78 o 
   1   2  17      195.45      177.23     13.24 o 
   2   2  17        5.00        5.66      5.49 o 
   3   2  17       45.86       43.93      7.21 o 
   4   2  17        9.74        9.97      8.38 o 
   5   2  17       10.61        5.45     11.45 o 
   6   2  17        2.73       12.53     11.67 o 
   7   2  17        3.30        7.33     13.65 o 
   0   3  17       29.39       23.67     11.89 o 
   1   3  17        6.72        1.30      7.81 o 
   2   3  17        5.76        3.10      8.08 o 
   3   3  17        9.13        7.17      9.91 o 
   4   3  17        3.18       17.01     10.07 o 
   5   3  17        8.75       22.98     12.50 o 
   6   3  17        9.82        7.79     13.92 o 
   1   4  17        4.98        3.14     10.04 o 
   2   4  17        2.05       13.63     10.93 o 
   3   4  17       23.04       38.29     12.73 o 
   4   4  17        2.80        0.02     10.87 o 
   5   4  17       11.73       24.30     12.95 o 
   0   5  17        5.43       -0.35     27.53 o 
   1   5  17        4.80        8.67     13.19 o 
   2   5  17        1.85       28.03     12.06 o 
   0   0  18       74.00       95.54     19.33 o 
   2   0  18       13.89       27.17     12.70 o 
   4   0  18       86.89       76.87     19.86 o 
   6   0  18        7.73       25.87     17.97 o 
   1   1  18      306.31      272.57     17.00 o 
   2   1  18       67.51       82.11     11.72 o 
   3   1  18      108.07      108.85     11.69 o 
   4   1  18       57.55       58.77      9.18 o 
   5   1  18       69.57       72.19     11.47 o 
   6   1  18       92.91       89.10     17.24 o 
   7   1  18       26.60       26.12     11.53 o 
   0   2  18       47.35       34.47     10.13 o 
   1   2  18       36.87       33.69      8.00 o 
   2   2  18        4.28        7.07      5.01 o 
   3   2  18        6.83        8.00      6.95 o 
   4   2  18       11.29       10.81      7.40 o 
   5   2  18       20.51       18.38      8.35 o 
   6   2  18       10.18       39.56     10.72 o 
   7   2  18       13.30       14.05     15.89 o 
   1   3  18        8.86       27.35     11.16 o 
   2   3  18       74.34       81.79     16.11 o 
   3   3  18       30.47       44.17     14.06 o 
   4   3  18        2.90       35.30     11.94 o 
   5   3  18       12.71       26.80     11.33 o 
   6   3  18        8.25       13.86     10.62 o 
   0   4  18        4.91       11.51     10.59 o 
   1   4  18       15.65       17.86     12.50 o 
   2   4  18        0.96       21.98     15.42 o 
   3   4  18        1.71       25.11     13.60 o 
   4   4  18        1.19       17.17     11.56 o 
   2   0  19       30.45       31.98     14.70 o 
   4   0  19       34.64       38.37     25.21 o 
   6   0  19       14.00       26.24     18.69 o 
   0   1  19       29.50       20.01     10.64 o 
   1   1  19       11.48       30.87      6.97 o 
   2   1  19       52.55       72.78     11.32 o 
   3   1  19       26.42       21.13      8.58 o 
   4   1  19       19.90       20.41      7.01 o 
   5   1  19        4.79       -3.20     10.70 o 
   6   1  19       15.27       34.69     11.35 o 
   7   1  19        1.45        3.63     13.80 o 
   1   2  19        4.40       14.99      8.31 o 
   2   2  19       22.36       34.11     10.02 o 
   3   2  19        0.64        1.77      7.43 o 
   4   2  19        5.40        9.28      8.70 o 
   5   2  19       16.19       31.59     13.05 o 
   6   2  19       12.79       16.69     10.90 o 
   0   3  19       32.51       25.17     17.73 o 
   1   3  19       12.06       16.43     11.31 o 
   2   3  19        1.95       -0.28     10.25 o 
   3   3  19        9.97       16.19     12.17 o 
   4   3  19        3.91       -4.03     12.44 o 
   5   3  19        0.76       -7.78     17.47 o 
   1   4  19        1.69       19.86     13.46 o 
   2   4  19        4.54       19.73     12.38 o 
   3   4  19        4.90       -9.97      9.97 o 
   0   0  20       39.29       93.75     37.97 o 
   2   0  20      210.52      222.97     30.25 o 
   4   0  20      254.52      248.47     46.76 o 
   6   0  20        8.42       38.42     20.70 o 
   1   1  20        3.89       24.49     12.94 o 
   2   1  20       71.81       86.48     13.15 o 
   3   1  20        3.37       18.06     16.37 o 
   4   1  20        1.76        8.24     10.83 o 
   5   1  20        0.29        9.27     12.23 o 
   6   1  20        2.08        5.58     11.56 o 
   0   2  20      130.96      117.01     35.50 o 
   1   2  20        3.65        4.87     15.45 o 
   2   2  20        7.97        3.36     11.72 o 
   3   2  20        6.26       21.01     16.42 o 
   4   2  20        9.63       34.40     11.64 o 
   5   2  20        4.08        8.16     10.65 o 
   6   2  20       35.46       30.01     12.17 o 
   1   3  20       11.25       24.49     25.69 o 
   2   3  20       26.99       37.19     12.88 o 
   3   3  20        8.67       20.69     13.95 o 
   4   3  20        1.62       33.95     11.79 o 
   0   4  20        6.90      -21.09     27.89 o 
   1   4  20        6.28       -7.43     13.41 o 
   2   4  20        2.75        4.01     13.01 o 
   2   0  21       21.83       43.19     15.41 o 
   4   0  21       18.89       -0.18     13.93 o 
   6   0  21        2.75       13.48     14.37 o 
   0   1  21       38.34       90.14     26.65 o 
   1   1  21        0.28       12.81     15.99 o 
   2   1  21       11.46       16.63     12.77 o 
   3   1  21        0.64       14.60     15.73 o 
   4   1  21        8.87       14.89     15.14 o 
   5   1  21        0.35        6.37     10.62 o 
   1   2  21        0.64       -9.79     15.50 o 
   2   2  21       27.67       47.13     16.50 o 
   3   2  21        4.65       15.17     12.85 o 
   4   2  21        0.87        7.95     12.66 o 
   5   2  21        6.78       31.97     10.90 o 
   0   3  21        4.33       50.86     38.97 o 
   1   3  21        0.66       36.97     18.15 o 
   2   3  21        8.23       39.31     15.06 o 
   3   3  21        1.32       37.65     13.42 o 
   0   0  22       21.66       52.02     40.89 o 
   2   0  22        0.67        7.97     40.02 o 
   4   0  22        3.57        5.39     27.42 o 
   1   1  22        6.40       13.86     12.62 o 
   2   1  22       35.03       21.47     15.56 o 
   3   1  22        7.22       20.75     15.31 o 
   4   1  22        2.71        6.96     14.32 o 
   5   1  22        7.22       28.93     14.28 o 
   0   2  22       38.77       27.58     16.43 o 
   1   2  22        0.44       15.08     16.51 o 
   2   2  22        0.90       33.12     19.26 o 
   3   2  22        1.95       -1.54     14.82 o 
   4   2  22        4.25        5.48     13.02 o 
   1   3  22        0.78       32.13     24.19 o 
   2   3  22        6.64       -0.77     14.08 o 
   2   0  23        5.70       12.83     27.50 o 
   4   0  23        0.87       19.66     29.88 o 
   0   1  23       33.28       60.50     23.09 o 
   1   1  23        1.03       24.44     28.15 o 
   2   1  23        2.66       14.51     16.07 o 
   3   1  23        0.54       24.56     19.50 o 
   1   2  23        3.99      -14.15     14.51 o 
   2   2  23        1.04        6.77     16.94 o 
   0   0  24       15.62       25.28     31.37 o 
   2   0  24        3.71        9.73     32.63 o 
   1   1  24        9.29       23.80     14.74 o 
   2   1  24        0.46       10.99     14.93 o 
                                                 
